# Supplementary material for: Genetic dissection of complex traits using hierarchical biological knowledge
Source: PLoS Comput Biol. 2021 Sep 17;17(9):e1009373. doi: 10.1371/journal.pcbi.1009373 (PMC8480841; doi:10.1371/journal.pcbi.1009373)
Supplement: S1 Table — (XLSX) [file pcbi.1009373.s008.xlsx]

## Sheet: Feature Importance_RF
Ontotype number	GO	Description	term size	YPD	Benomyl	Copper	HU	Caf40	Caf50	NaCl_15M	Gal
T0	GO_0000001	mitochondrion inheritance	18	0.036339	0.110354	0.00978417	0.0836711	0.0215861	0.0301614	0.0425371	0.068855
T1	GO_0000002	mitochondrial genome maintenance	28	0.065462	0.0444209	0.0179762	0.0746811	0.0944432	0.0396281	0.141544	0.0989812
T2	GO_0000003	reproduction	427	0.185352	0.109148	0.114505	0.113706	0.156586	0.168969	0.138214	0.110118
T3	GO_0000006	high-affinity zinc uptake transmembrane transporter activity	1	0.0343317	0.0612956	0.00333049	0.00491019	0.101807	0.131471	0.0651166	0.0365899
T4	GO_0000007	low-affinity zinc ion transmembrane transporter activity	1	0.0255731	0.00736676	0.00842057	0.00346884	0.013202	0.00287554	0.0276289	0.0496514
T5	GO_0000009	alpha-1,6-mannosyltransferase activity	9	0.0538307	0.0495577	0.0104724	0.0289449	0.130232	0.105979	0.0545809	0.070266
T6	GO_0000010	trans-hexaprenyltranstransferase activity	1	0.0371376	0.0560596	0.263201	0.0174586	0.0205539	0.0133239	0.033341	0.0401886
T7	GO_0000011	vacuole inheritance	13	0.0505027	0.0330254	0.0122955	0.033529	0.0627184	0.0397034	0.0227326	0.0706877
T8	GO_0000014	single-stranded DNA endodeoxyribonuclease activity	7	0.0576915	0.120088	0.0320018	0.0907481	0.0985351	0.0555085	0.0546011	0.0499517
T9	GO_0000015	phosphopyruvate hydratase complex	3	0.0185873	0.00439733	0.00249522	0.00386282	0.005629	0.00386561	0.0265782	0.03792
T10	GO_0000017	alpha-glucoside transport	4	0.0185873	0.00439733	0.00249522	0.00386282	0.005629	0.00386561	0.0265782	0.03792
T11	GO_0000018	regulation of DNA recombination	18	0.114388	0.0628815	0.0252456	0.0963865	0.029912	0.0366188	0.0681955	0.191847
T12	GO_0000019	regulation of mitotic recombination	5	0.0299783	0.0380689	0.0214596	0.0165655	0.0189022	0.00417884	0.0322432	0.0928033
T13	GO_0000022	mitotic spindle elongation	8	0.0363037	0.0651887	0.00866088	0.0804496	0.0762795	0.0639927	0.0475128	0.0645897
T14	GO_0000023	maltose metabolic process	14	0.0185873	0.00439733	0.00249522	0.00386282	0.005629	0.00386561	0.0265782	0.03792
T15	GO_0000025	maltose catabolic process	3	0.0185873	0.00439733	0.00249522	0.00386282	0.005629	0.00386561	0.0265782	0.03792
T16	GO_0000026	alpha-1,2-mannosyltransferase activity	5	0.333454	0.195564	0.00870797	0.0259774	0.234963	0.221947	0.0202906	0.0433236
T17	GO_0000027	ribosomal large subunit assembly	32	0.165937	0.198986	0.0344917	0.0728108	0.345882	0.415227	0.176926	0.303408
T18	GO_0000028	ribosomal small subunit assembly	15	0.031647	0.0677777	0.0203851	0.057332	0.145474	0.139683	0.0330161	0.0464025
T19	GO_0000030	mannosyltransferase activity	44	0.0845998	0.170354	0.0199035	0.060657	0.103764	0.132073	0.0566765	0.0704883
T20	GO_0000031	mannosylphosphate transferase activity	1	0.0196451	0.00546193	0.00746715	0.0118655	0.0153102	0.0184931	0.0320301	0.0474166
T21	GO_0000032	cell wall mannoprotein biosynthetic process	12	0.0359261	0.159089	0.0122185	0.0210158	0.109479	0.230877	0.0507182	0.0735423
T22	GO_0000033	alpha-1,3-mannosyltransferase activity	5	0.0503771	0.014523	0.00999286	0.0297779	0.0137543	0.0208135	0.0482029	0.0438356
T23	GO_0000034	adenine deaminase activity	1	0.0185873	0.00439733	0.00249522	0.00386282	0.005629	0.00386561	0.0265782	0.03792
T24	GO_0000036	ACP phosphopantetheine attachment site binding involved in fatty acid biosynthetic process	2	0.0291353	0.0329791	0.0107757	0.0150042	0.0956975	0.0642092	0.0345626	0.0345811
T25	GO_0000038	very long-chain fatty acid metabolic process	1	0.0268645	0.0167786	0.0999643	0.00728284	0.149548	0.0339416	0.0258496	0.0391982
T26	GO_0000040	low-affinity iron ion transmembrane transport	1	0.0501452	0.0658057	0.968963	0.101453	0.00648016	0.0115207	0.0439786	0.0428451
T27	GO_0000041	transition metal ion transport	45	0.19284	0.171508	0.10827	0.146904	0.0572955	0.041148	0.0797496	0.115908
T28	GO_0000042	protein targeting to Golgi	2	0.0342441	0.0333575	0.0103793	0.287566	0.030993	0.0136041	0.05913	0.0649528
T29	GO_0000045	autophagosome assembly	12	0.0954532	0.0792283	0.0372089	0.0958577	0.0273763	0.029014	0.14091	0.0556353
T30	GO_0000046	#N/A	2	0.023792	0.0222991	0.00919376	0.0260663	0.00630486	0.00689482	0.0332261	0.0554061
T31	GO_0000048	peptidyltransferase activity	2	0.0220799	0.0178594	0.0045117	0.0111472	0.0191021	0.0185213	0.0869807	0.0402988
T32	GO_0000049	tRNA binding	17	0.0607347	0.0777702	0.020104	0.0637019	0.0427835	0.0437025	0.176767	0.119794
T33	GO_0000050	urea cycle	4	0.022783	0.00893835	0.00185714	0.00633188	0.00923619	0.00936235	0.0252459	0.0442697
T34	GO_0000052	citrulline metabolic process	1	0.0185873	0.00439733	0.00249522	0.00386282	0.005629	0.00386561	0.0265782	0.03792
T35	GO_0000053	argininosuccinate metabolic process	1	0.0185873	0.00439733	0.00249522	0.00386282	0.005629	0.00386561	0.0265782	0.03792
T36	GO_0000054	ribosomal subunit export from nucleus	34	0.0488507	0.116325	0.011014	0.0326764	0.0561912	0.0325956	0.0429939	0.134497
T37	GO_0000055	ribosomal large subunit export from nucleus	20	0.0488243	0.0753603	0.0282019	0.0487531	0.0554772	0.0377727	0.158662	0.172453
T38	GO_0000056	ribosomal small subunit export from nucleus	7	0.0569528	0.0477568	0.0282989	0.0578594	0.0391442	0.0228863	0.116255	0.0633753
T39	GO_0000060	protein import into nucleus, translocation	1	0.0185873	0.00439733	0.00249522	0.00386282	0.005629	0.00386561	0.0265782	0.03792
T40	GO_0000062	fatty-acyl-CoA binding	1	0.0185873	0.00439733	0.00249522	0.00386282	0.005629	0.00386561	0.0265782	0.03792
T41	GO_0000064	L-ornithine transmembrane transporter activity	1	0.0296707	0.0042742	0.00265618	0.00430741	0.00567157	0.0074542	0.0258869	0.03792
T42	GO_0000066	mitochondrial ornithine transport	1	0.0262193	0.0050722	0.00247686	0.00350054	0.00594547	0.00446636	0.0265782	0.0370914
T43	GO_0000070	mitotic sister chromatid segregation	49	0.163649	0.0483015	0.0184624	0.0786755	0.061111	0.0275508	0.116721	0.121694
T44	GO_0000075	cell cycle checkpoint	47	0.104833	0.0601301	0.0171879	0.146606	0.0406265	0.029445	0.0650271	0.0606257
T45	GO_0000076	DNA replication checkpoint	4	0.0478385	0.0228558	0.00793088	0.0511342	0.0471644	0.0143033	0.0309275	0.036116
T46	GO_0000077	DNA damage checkpoint	19	0.0930218	0.0445509	0.0224475	0.0667015	0.0663819	0.0319029	0.0584289	0.143144
T47	GO_0000078	#N/A	2	0.0349808	0.0486658	0.0130084	0.0294115	0.00465455	0.0111266	0.0366028	0.0367223
T48	GO_0000079	regulation of cyclin-dependent protein serine/threonine kinase activity	26	0.0715109	0.0851159	0.0548254	0.185236	0.054483	0.0628068	0.223404	0.091303
T49	GO_0000080	mitotic G1 phase	20	0.148934	0.0795606	0.0258302	0.0654216	0.0481419	0.0321364	0.174791	0.0509379
T50	GO_0000082	G1/S transition of mitotic cell cycle	27	0.0617228	0.0458429	0.0560463	0.0966702	0.0263743	0.0220424	0.0665821	0.313864
T51	GO_0000083	regulation of transcription involved in G1/S transition of mitotic cell cycle	6	0.0247503	0.0388053	0.014196	0.0231253	0.0147063	0.0231252	0.0260188	0.0592056
T52	GO_0000084	mitotic S phase	11	0.0554714	0.290461	0.0172785	0.21456	0.0457973	0.0260941	0.0640423	0.0665402
T53	GO_0000086	G2/M transition of mitotic cell cycle	30	0.036361	0.0714406	0.0176782	0.0575125	0.1465	0.131716	0.066734	0.0755632
T54	GO_0000087	mitotic M phase	186	0.150579	0.149598	0.0543175	0.0803061	0.0802092	0.0638719	0.135114	0.303375
T55	GO_0000090	mitotic anaphase	6	0.174267	0.25318	0.0459588	0.0626489	0.0393186	0.0230215	0.0371853	0.0710812
T56	GO_0000092	mitotic anaphase B	5	0.0645913	0.062271	0.0114933	0.0620901	0.0253865	0.0138397	0.0207759	0.0799618
T57	GO_0000095	S-adenosyl-L-methionine transmembrane transporter activity	2	0.0189502	0.0115052	0.0055459	0.00432089	0.0289827	0.00764397	0.0266027	0.0430735
T58	GO_0000096	sulfur amino acid metabolic process	46	0.0904208	0.0969442	0.0496376	0.138428	0.0361586	0.0295582	0.0453563	0.0629077
T59	GO_0000097	sulfur amino acid biosynthetic process	35	0.100153	0.113619	0.0714577	0.0782457	0.0283106	0.0185919	0.0381526	0.074043
T60	GO_0000098	sulfur amino acid catabolic process	3	0.0185873	0.00439733	0.00249522	0.00386282	0.005629	0.00386561	0.0265782	0.03792
T61	GO_0000099	sulfur amino acid transmembrane transporter activity	5	0.0242009	0.0198944	0.00207253	0.0113476	0.00667741	0.0069896	0.0458852	0.0531132
T62	GO_0000100	S-methylmethionine transmembrane transporter activity	1	0.0216889	0.004677	0.00479842	0.00562921	0.0694961	0.0171593	0.0256639	0.0397878
T63	GO_0000101	sulfur amino acid transport	2	0.0257232	0.00690199	0.00637531	0.0154832	0.0135721	0.0118252	0.0275749	0.0380514
T64	GO_0000102	L-methionine secondary active transmembrane transporter activity	1	0.0453279	0.00722499	0.00303585	0.00637175	0.00852433	0.00910674	0.0285342	0.0346724
T65	GO_0000103	sulfate assimilation	10	0.0985627	0.0857088	0.024906	0.0882836	0.0347772	0.0482811	0.0533752	0.196829
T66	GO_0000104	succinate dehydrogenase activity	9	0.081087	0.04871	0.0322949	0.0490485	0.0276561	0.016653	0.0461699	0.118642
T67	GO_0000105	histidine biosynthetic process	9	0.0366631	0.200762	0.0157889	0.0340506	0.0675363	0.0873437	0.0699672	0.0577345
T68	GO_0000107	imidazoleglycerol-phosphate synthase activity	1	0.0212555	0.0131438	0.0105999	0.00816981	0.0052476	0.00537781	0.0280215	0.0374021
T69	GO_0000109	nucleotide-excision repair complex	21	0.0493401	0.126474	0.0382719	0.0633417	0.109023	0.108824	0.0385607	0.0415249
T70	GO_0000110	nucleotide-excision repair factor 1 complex	3	0.0189042	0.103405	0.00878583	0.0140843	0.0332812	0.05307	0.0200101	0.042534
T71	GO_0000111	nucleotide-excision repair factor 2 complex	3	0.0254779	0.023775	0.0087172	0.0145073	0.0100728	0.0122221	0.0293893	0.0550726
T72	GO_0000112	nucleotide-excision repair factor 3 complex	7	0.0285039	0.0391264	0.00782508	0.0326214	0.0578646	0.0264443	0.0502295	0.0529269
T73	GO_0000113	nucleotide-excision repair factor 4 complex	3	0.0768854	0.0150882	0.00624396	0.0268178	0.017997	0.0127814	0.0720598	0.0403252
T74	GO_0000114	#N/A	9	0.0637987	0.0304849	0.0150263	0.0526377	0.106513	0.118205	0.0988175	0.0279411
T75	GO_0000115	#N/A	2	0.0212313	0.0734834	0.00834195	0.0188132	0.0149914	0.0124057	0.0229179	0.0382827
T76	GO_0000117	regulation of transcription involved in G2/M transition of mitotic cell cycle	3	0.0227268	0.0203833	0.0076457	0.0171232	0.0259833	0.00677161	0.0647701	0.0555759
T77	GO_0000118	histone deacetylase complex	33	0.0322398	0.110834	0.0316545	0.120991	0.063791	0.0758322	0.0763553	0.159435
T78	GO_0000120	RNA polymerase I transcription factor complex	8	0.0324744	0.0153353	0.0183542	0.0483218	0.0428461	0.0188682	0.0565992	0.0385389
T79	GO_0000121	glycerol-1-phosphatase activity	2	0.0196437	0.0199653	0.00726309	0.00321418	0.0114988	0.0139547	0.031191	0.0446456
T80	GO_0000122	negative regulation of transcription from RNA polymerase II promoter	84	0.115277	0.0686682	0.0413966	0.110125	0.0642668	0.0310617	0.0476355	0.33999
T81	GO_0000123	histone acetyltransferase complex	45	0.068866	0.122572	0.0490976	0.070884	0.0451669	0.0481416	0.0665577	0.258195
T82	GO_0000124	SAGA complex	20	0.0452724	0.262931	0.0317778	0.0550755	0.0287072	0.0189257	0.0453542	0.0552726
T83	GO_0000126	transcription factor TFIIIB complex	3	0.119481	0.0119356	0.00766621	0.013034	0.0111	0.024596	0.0347891	0.0503563
T84	GO_0000127	transcription factor TFIIIC complex	6	0.0742814	0.0254171	0.0313702	0.0376275	0.0208808	0.0161411	0.0467161	0.110998
T85	GO_0000128	flocculation	6	0.0226647	0.179753	0.00377963	0.00682646	0.00666391	0.00853821	0.0364424	0.0398402
T86	GO_0000131	incipient cellular bud site	52	0.118401	0.165255	0.0799998	0.0664359	0.0887914	0.118935	0.12147	0.481924
T87	GO_0000132	establishment of mitotic spindle orientation	8	0.0407081	0.0584971	0.0148155	0.0616488	0.0241355	0.0185974	0.059708	0.185356
T88	GO_0000133	polarisome	7	0.0407108	0.00738981	0.021516	0.0314901	0.0263544	0.0203465	0.0319825	0.138015
T89	GO_0000135	#N/A	1	0.0183297	0.0296303	0.0205032	0.0200421	0.0262254	0.00580535	0.0289865	0.0363669
T90	GO_0000136	alpha-1,6-mannosyltransferase complex	6	0.0349048	0.0266602	0.0168393	0.0440487	0.0364226	0.0326537	0.0407479	0.0931194
T91	GO_0000137	Golgi cis cisterna	9	0.0260445	0.0661011	0.0216912	0.0433614	0.0702447	0.0333163	0.0372246	0.0805734
T92	GO_0000138	Golgi trans cisterna	1	0.0286729	0.0120263	0.00930556	0.0268998	0.0137699	0.0133337	0.0531562	0.0431969
T93	GO_0000139	Golgi membrane	133	0.179852	0.12443	0.061176	0.16083	0.113161	0.0874687	0.10986	0.0727577
T94	GO_0000140	acylglycerone-phosphate reductase activity	1	0.024162	0.0200897	0.0152615	0.0136744	0.00881371	0.00702065	0.0326136	0.0461417
T95	GO_0000142	cellular bud neck contractile ring	13	0.0376612	0.0461648	0.0250235	0.0683112	0.0758574	0.0530787	0.071934	0.107269
T96	GO_0000144	cellular bud neck septin ring	9	0.0352132	0.0419204	0.0233265	0.0194093	0.0268442	0.0257336	0.024865	0.0546005
T97	GO_0000145	exocyst	8	0.0448383	0.0340758	0.0096536	0.0280239	0.0337391	0.048216	0.0428025	0.0821081
T98	GO_0000146	microfilament motor activity	5	0.0425702	0.0303906	0.0276208	0.0366856	0.0294264	0.0112544	0.0339096	0.0650788
T99	GO_0000147	actin cortical patch assembly	13	0.137421	0.0909227	0.031597	0.0819143	0.0539155	0.0281097	0.0563248	0.117923
T100	GO_0000148	1,3-beta-D-glucan synthase complex	4	0.0302089	0.0417592	0.0182286	0.0528284	0.0982331	0.11019	0.0381648	0.107094
T101	GO_0000149	SNARE binding	8	0.061022	0.0892133	0.0401265	0.0318288	0.0448039	0.0280353	0.0601151	0.0532313
T102	GO_0000150	recombinase activity	3	0.0542946	0.118688	0.0779223	0.181732	0.0469454	0.0315882	0.258098	0.0456923
T103	GO_0000151	ubiquitin ligase complex	64	0.106063	0.0791964	0.0420945	0.123069	0.0640995	0.0894754	0.053434	0.127606
T104	GO_0000152	nuclear ubiquitin ligase complex	18	0.100003	0.0746692	0.0341412	0.109386	0.0419424	0.0177231	0.0371384	0.185848
T105	GO_0000154	rRNA modification	83	0.03263	0.0454684	0.0210054	0.0466669	0.0442986	0.0342777	0.0442298	0.076059
T106	GO_0000155	phosphorelay sensor kinase activity	2	0.0253615	0.00912622	0.00651003	0.0174435	0.0112442	0.0134001	0.0371703	0.0424855
T107	GO_0000156	phosphorelay response regulator activity	4	0.098673	0.0365216	0.0120545	0.11616	0.0357158	0.067645	0.0488178	0.0462028
T108	GO_0000159	protein phosphatase type 2A complex	5	0.0245883	0.0190518	0.0113236	0.0291677	0.0202111	0.0109497	0.03349	0.0428826
T109	GO_0000160	phosphorelay signal transduction system	6	0.0869284	0.027943	0.0138824	0.0635371	0.0296646	0.0189546	0.0580006	0.0770008
T110	GO_0000161	MAPK cascade involved in osmosensory signaling pathway	6	0.0572045	0.0157467	0.0267885	0.0279885	0.0161096	0.0145662	0.0312847	0.0454174
T111	GO_0000162	tryptophan biosynthetic process	5	0.0281371	0.257337	0.00908924	0.0129727	0.22222	0.190799	0.0324761	0.102874
T112	GO_0000164	protein phosphatase type 1 complex	7	0.0718306	0.0964593	0.0457695	0.113275	0.0457118	0.0176883	0.0210561	0.0428665
T113	GO_0000165	MAPK cascade	17	0.0485361	0.131584	0.0129442	0.0665437	0.0467567	0.0121892	0.0397466	0.0904248
T114	GO_0000166	nucleotide binding	1019	0.0674611	0.147299	0.0419476	0.101697	0.254881	0.115835	0.100672	0.0963928
T115	GO_0000169	activation of MAPK activity involved in osmosensory signaling pathway	1	0.074592	0.00606149	0.00421735	0.00479952	0.0065128	0.00234414	0.0268621	0.0428084
T116	GO_0000170	sphingosine hydroxylase activity	1	0.0215326	0.0082323	0.00396916	0.0180008	0.0340329	0.0153156	0.0632307	0.0343186
T117	GO_0000171	ribonuclease MRP activity	11	0.0436998	0.0388398	0.0430398	0.070786	0.0636862	0.0693918	0.104242	0.0396982
T118	GO_0000172	ribonuclease MRP complex	11	0.063736	0.0360158	0.0491324	0.046735	0.0484746	0.0730675	0.0896246	0.0554023
T119	GO_0000173	inactivation of MAPK activity involved in osmosensory signaling pathway	1	0.0310987	0.0264273	0.0225644	0.0272249	0.0121705	0.0121717	0.0592863	0.0413489
T120	GO_0000175	3'-5'-exoribonuclease activity	10	0.0675554	0.160635	0.0997941	0.0580101	0.043923	0.0338549	0.192981	0.181348
T121	GO_0000176	nuclear exosome (RNase complex)	16	0.092396	0.0565669	0.0299146	0.113596	0.0476136	0.0208796	0.0969193	0.0740546
T122	GO_0000177	cytoplasmic exosome (RNase complex)	11	0.178003	0.0509865	0.128139	0.264416	0.0327206	0.022023	0.0759738	0.185723
T123	GO_0000178	exosome (RNase complex)	17	0.0993412	0.0467022	0.036946	0.214571	0.0406065	0.0414715	0.0423471	0.097103
T124	GO_0000179	rRNA (adenine-N6,N6-)-dimethyltransferase activity	2	0.0530516	0.0100873	0.0359637	0.129872	0.00732283	0.00361462	0.0303869	0.0581492
T125	GO_0000182	rDNA binding	5	0.07098	0.0614049	0.120404	0.2052	0.0267388	0.0348001	0.375925	0.0406137
T126	GO_0000183	chromatin silencing at rDNA	29	0.0732315	0.0839465	0.0207607	0.0810244	0.0836046	0.120418	0.0492682	0.0883249
T127	GO_0000184	nuclear-transcribed mRNA catabolic process, nonsense-mediated decay	27	0.073907	0.153473	0.0393795	0.0740006	0.0609401	0.0440952	0.0597837	0.0782236
T128	GO_0000185	activation of MAPKKK activity	1	0.0362994	0.0137433	0.00680082	0.0378774	0.00628758	0.00657701	0.03102	0.0511698
T129	GO_0000186	activation of MAPKK activity	1	0.0196171	0.00742371	0.00433399	0.0078882	0.00865407	0.00427387	0.0246859	0.0367202
T130	GO_0000187	activation of MAPK activity	2	0.0670198	0.148135	0.00816746	0.0126736	0.0258455	0.0101033	0.0260642	0.0304147
T131	GO_0000188	inactivation of MAPK activity	4	0.088868	0.0567263	0.0508781	0.0396576	0.0642119	0.0898354	0.0332733	0.0372299
T132	GO_0000200	inactivation of MAPK activity involved in cell wall organization or biogenesis	1	0.0185873	0.00439733	0.00249522	0.00386282	0.005629	0.00386561	0.0265782	0.03792
T133	GO_0000208	MAPK import into nucleus involved in osmosensory signaling pathway	1	0.102713	0.0073706	0.00324522	0.00745425	0.00684209	0.00531465	0.0274176	0.0450754
T134	GO_0000209	protein polyubiquitination	23	0.0725534	0.0575966	0.036621	0.119474	0.046299	0.0298285	0.0280757	0.122703
T135	GO_0000210	NAD+ diphosphatase activity	1	0.0225875	0.0171329	0.0122711	0.0163718	0.0125979	0.00909227	0.0208486	0.0448733
T136	GO_0000213	tRNA-intron endonuclease activity	4	0.0454904	0.0340686	0.0136473	0.0238721	0.0176171	0.0122628	0.0431384	0.0698694
T137	GO_0000214	tRNA-intron endonuclease complex	4	0.0662538	0.0227028	0.0170637	0.0363137	0.025552	0.0129313	0.029402	0.0436026
T138	GO_0000215	tRNA 2'-phosphotransferase activity	1	0.0192072	0.0194414	0.0920215	0.0325275	0.132937	0.085507	0.0356828	0.0372167
T139	GO_0000217	DNA secondary structure binding	13	0.0631921	0.202372	0.0387702	0.0771239	0.069633	0.0495963	0.0291072	0.162801
T140	GO_0000220	vacuolar proton-transporting V-type ATPase, V0 domain	7	0.0158774	0.0102462	0.00691341	0.0178038	0.0124963	0.00293353	0.0283575	0.0514555
T141	GO_0000221	vacuolar proton-transporting V-type ATPase, V1 domain	8	0.0321066	0.042143	0.0446993	0.0319138	0.00630832	0.00668547	0.0626306	0.0391781
T142	GO_0000224	peptide-N4-(N-acetyl-beta-glucosaminyl)asparagine amidase activity	2	0.0199852	0.00991635	0.0125886	0.0030687	0.0106335	0.0153699	0.036105	0.0639422
T143	GO_0000225	N-acetylglucosaminylphosphatidylinositol deacetylase activity	1	0.0354172	0.0494409	0.00456168	0.0124392	0.0149629	0.00797449	0.0357579	0.0823628
T144	GO_0000226	microtubule cytoskeleton organization	76	0.132423	0.163511	0.0271764	0.0902972	0.0664601	0.0465089	0.0820266	0.307358
T145	GO_0000227	oxaloacetate secondary active transmembrane transporter activity	1	0.0185873	0.00439733	0.00249522	0.00386282	0.005629	0.00386561	0.0265782	0.03792
T146	GO_0000228	nuclear chromosome	291	0.145372	0.264643	0.0596458	0.262317	0.315677	0.202669	0.294535	0.133558
T147	GO_0000235	astral microtubule	9	0.503683	0.134195	0.110342	0.0455341	0.28667	0.175357	0.10376	0.269664
T148	GO_0000243	commitment complex	23	0.126094	0.211786	0.0284811	0.0783767	0.0657132	0.0185294	0.132793	0.18944
T149	GO_0000244	spliceosomal tri-snRNP complex assembly	4	0.0262679	0.022394	0.0158676	0.312264	0.0281704	0.0158276	0.0589568	0.0520897
T150	GO_0000245	spliceosomal complex assembly	19	0.0549417	0.0904973	0.0198618	0.0423806	0.0285605	0.0280195	0.0596765	0.0794194
T151	GO_0000246	delta24(24-1) sterol reductase activity	1	0.0199196	0.00970121	0.0055229	0.0083627	0.00630522	0.00867315	0.03947	0.0408889
T152	GO_0000247	C-8 sterol isomerase activity	1	0.0247813	0.00867726	0.00411284	0.0276529	0.0154008	0.00580038	0.0367983	0.0493299
T153	GO_0000248	C-5 sterol desaturase activity	1	0.0185873	0.00439733	0.00249522	0.00386282	0.005629	0.00386561	0.0265782	0.03792
T154	GO_0000249	C-22 sterol desaturase activity	1	0.0226948	0.0123545	0.00310523	0.00339358	0.00905016	0.0110903	0.026232	0.0378715
T155	GO_0000250	lanosterol synthase activity	1	0.0257951	0.0116467	0.00339492	0.00822537	0.00839071	0.00505535	0.029647	0.417237
T156	GO_0000252	C-3 sterol dehydrogenase (C-4 sterol decarboxylase) activity	1	0.0185873	0.00439733	0.00249522	0.00386282	0.005629	0.00386561	0.0265782	0.03792
T157	GO_0000253	3-keto sterol reductase activity	1	0.0195585	0.00782844	0.0079936	0.00620314	0.0076808	0.00289402	0.0319108	0.0363158
T158	GO_0000254	C-4 methylsterol oxidase activity	1	0.0185873	0.00439733	0.00249522	0.00386282	0.005629	0.00386561	0.0265782	0.03792
T159	GO_0000256	allantoin catabolic process	7	0.0478017	0.0568978	0.0195534	0.0299528	0.0674293	0.0591155	0.0344009	0.04851
T160	GO_0000257	nitrilase activity	1	0.0185873	0.00439733	0.00249522	0.00386282	0.005629	0.00386561	0.0265782	0.03792
T161	GO_0000262	mitochondrial chromosome	3	0.0201182	0.0328469	0.0119921	0.024468	0.0170263	0.0233315	0.0359732	0.0354458
T162	GO_0000266	mitochondrial fission	4	0.0407193	0.0354958	0.309914	0.0956789	0.0372796	0.032429	0.570438	0.0611509
T163	GO_0000267	#N/A	241	0.137603	0.103218	0.044501	0.0949164	0.106777	0.0453355	0.0596997	0.30988
T164	GO_0000268	peroxisome targeting sequence binding	5	0.0352765	0.0339964	0.0267957	0.0452709	0.0337783	0.0227023	0.0423848	0.0644351
T165	GO_0000271	polysaccharide biosynthetic process	29	0.0745593	0.0748331	0.045419	0.1129	0.0634056	0.0277283	0.0667448	0.0644927
T166	GO_0000272	polysaccharide catabolic process	13	0.0422552	0.0703534	0.0390821	0.0549611	0.0502219	0.0275151	0.103698	0.0804955
T167	GO_0000274	mitochondrial proton-transporting ATP synthase, stator stalk	3	0.0202321	0.00754744	0.0155832	0.00498392	0.00789795	0.0054997	0.0280658	0.040711
T168	GO_0000275	mitochondrial proton-transporting ATP synthase complex, catalytic core F(1)	5	0.235668	0.0078674	0.0785236	0.704096	0.0219351	0.00616408	0.0374242	0.0363774
T169	GO_0000276	mitochondrial proton-transporting ATP synthase complex, coupling factor F(o)	12	0.0263923	0.0144249	0.0192341	0.0253225	0.00538894	0.00546479	0.0277912	0.0430528
T170	GO_0000277	[cytochrome c]-lysine N-methyltransferase activity	1	0.0228739	0.00862805	0.00894152	0.0226351	0.0162038	0.005907	0.0504689	0.0532825
T171	GO_0000278	mitotic cell cycle	278	0.178144	0.388368	0.0562876	0.108604	0.364243	0.305597	0.100562	0.226984
T172	GO_0000279	M phase	338	0.499953	0.103025	0.0338111	0.216311	0.258649	0.308721	0.211771	0.182384
T173	GO_0000280	nuclear division	174	0.0970932	0.150659	0.0345472	0.0951214	0.0776014	0.113911	0.0400729	0.310841
T174	GO_0000281	mitotic cytokinesis	2	0.0230593	0.0291431	0.0167578	0.159053	0.0289608	0.0105924	0.124612	0.0436843
T175	GO_0000282	cellular bud site selection	51	0.115007	0.0959443	0.0358335	0.172049	0.172095	0.124966	0.040643	0.104178
T176	GO_0000285	1-phosphatidylinositol-3-phosphate 5-kinase activity	1	0.0216898	0.0067052	0.00449128	0.0204098	0.0077295	0.00313982	0.0268822	0.0444347
T177	GO_0000287	magnesium ion binding	50	0.150792	0.243398	0.0342591	0.104796	0.0533107	0.0373109	0.0526876	0.122077
T178	GO_0000288	nuclear-transcribed mRNA catabolic process, deadenylation-dependent decay	31	0.19109	0.153743	0.0341805	0.130229	0.0589105	0.0412826	0.204575	0.146221
T179	GO_0000289	nuclear-transcribed mRNA poly(A) tail shortening	11	0.0948314	0.0445135	0.0197251	0.0360041	0.0136842	0.0178507	0.0633629	0.0823835
T180	GO_0000290	deadenylation-dependent decapping of nuclear-transcribed mRNA	7	0.0500946	0.0274224	0.0213886	0.0266551	0.0330874	0.0243214	0.0525964	0.0718268
T181	GO_0000293	ferric-chelate reductase activity	8	0.032145	0.0188042	0.0116385	0.0244656	0.0437453	0.0766621	0.0633569	0.0461307
T182	GO_0000294	nuclear-transcribed mRNA catabolic process, endonucleolytic cleavage-dependent decay	1	0.0185482	0.0177117	0.00406952	0.00506882	0.00628603	0.00836383	0.0223836	0.0504505
T183	GO_0000295	adenine nucleotide transmembrane transporter activity	1	0.018779	0.058113	0.00445717	0.0147461	0.164806	0.17059	0.0488575	0.0468493
T184	GO_0000296	spermine transport	4	0.0202842	0.0250329	0.0209847	0.017674	0.0274452	0.0111521	0.0236709	0.0418217
T185	GO_0000297	spermine transmembrane transporter activity	4	0.040465	0.0332984	0.0148905	0.0148587	0.0183971	0.0158258	0.0499403	0.09799
T186	GO_0000298	endopolyphosphatase activity	2	0.0354035	0.0218478	0.0160309	0.0464689	0.028441	0.0256592	0.133337	0.0432807
T187	GO_0000299	#N/A	4	0.0253426	0.0107225	0.0607879	0.0348597	0.0913043	0.0972441	0.0152877	0.0406919
T188	GO_0000300	#N/A	19	0.0844292	0.109055	0.0430209	0.0690333	0.0150918	0.0139286	0.0664114	0.145442
T189	GO_0000301	retrograde transport, vesicle recycling within Golgi	6	0.124357	0.129681	0.0130029	0.106248	0.0354361	0.0177377	0.0810729	0.143366
T190	GO_0000302	response to reactive oxygen species	13	0.0326081	0.01019	0.0162275	0.0231441	0.0193617	0.0125877	0.0803254	0.0338796
T191	GO_0000304	response to singlet oxygen	3	0.0237703	0.0163271	0.0140759	0.0330792	0.0318133	0.0210837	0.0373562	0.0453811
T192	GO_0000306	extrinsic component of vacuolar membrane	9	0.0487182	0.0512559	0.0296233	0.0261474	0.0519627	0.018027	0.0201348	0.0977461
T193	GO_0000307	cyclin-dependent protein kinase holoenzyme complex	17	0.0943692	0.0423478	0.0253035	0.11247	0.0339689	0.0551397	0.0368518	0.0817164
T194	GO_0000309	nicotinamide-nucleotide adenylyltransferase activity	2	0.0205041	0.0653469	0.00481016	0.0123338	0.0167223	0.0112284	0.0304733	0.0505806
T195	GO_0000310	xanthine phosphoribosyltransferase activity	1	0.0192627	0.0397046	0.00303513	0.00792235	0.30822	0.338875	0.0335916	0.0383901
T196	GO_0000316	sulfite transport	2	0.0207019	0.00632383	0.0443315	0.0157522	0.0136998	0.0068965	0.0290403	0.0547776
T197	GO_0000319	sulfite transmembrane transporter activity	1	0.0364513	0.010617	0.0347152	0.00617313	0.01551	0.00616697	0.0247832	0.0378657
T198	GO_0000321	re-entry into mitotic cell cycle after pheromone arrest	1	0.018805	0.012712	0.00979086	0.0155338	0.00758791	0.00528409	0.0225718	0.0386248
T199	GO_0000324	fungal-type vacuole	214	0.135332	0.52115	0.0332648	0.0902426	0.568252	0.475266	0.0712931	0.109088
T200	GO_0000328	fungal-type vacuole lumen	12	0.0890933	0.153147	0.0180395	0.0526516	0.0502682	0.0451367	0.0397444	0.131261
T201	GO_0000329	fungal-type vacuole membrane	125	0.140143	0.137361	0.0504061	0.0831883	0.0572757	0.0504775	0.0543015	0.297892
T202	GO_0000332	template for synthesis of G-rich strand of telomere DNA activity	1	0.0185873	0.00439733	0.00249522	0.00386282	0.005629	0.00386561	0.0265782	0.03792
T203	GO_0000333	telomerase catalytic core complex	2	0.031775	0.0415946	0.00485089	0.0113592	0.0404284	0.0474835	0.0270706	0.0735093
T204	GO_0000334	3-hydroxyanthranilate 3,4-dioxygenase activity	1	0.0185873	0.00439733	0.00249522	0.00386282	0.005629	0.00386561	0.0265782	0.03792
T205	GO_0000339	RNA cap binding	2	0.0743826	0.0469034	0.0983657	0.113832	0.0249898	0.0181608	0.193579	0.0336134
T206	GO_0000346	transcription export complex	7	0.0329067	0.0454231	0.0168268	0.0437723	0.0808642	0.052727	0.0259625	0.101806
T207	GO_0000348	mRNA branch site recognition	1	0.0207035	0.00480048	0.0035492	0.0128167	0.00711816	0.00642218	0.0701432	0.257004
T208	GO_0000349	generation of catalytic spliceosome for first transesterification step	6	0.0566997	0.0346466	0.0327466	0.0578114	0.0473112	0.030032	0.098069	0.0834457
T209	GO_0000350	generation of catalytic spliceosome for second transesterification step	7	0.0422683	0.0611072	0.00552677	0.0327142	0.0543491	0.0250703	0.0404456	0.0388822
T210	GO_0000354	cis assembly of pre-catalytic spliceosome	2	0.0331335	0.0184107	0.0113721	0.0137798	0.0134649	0.0162692	0.0312158	0.0682511
T211	GO_0000372	Group I intron splicing	8	0.0506536	0.0274699	0.0102122	0.0494497	0.0373193	0.0160801	0.0348287	0.0358877
T212	GO_0000373	Group II intron splicing	1	0.0233702	0.0227499	0.00357854	0.011918	0.0270339	0.0150608	0.0261462	0.0438073
T213	GO_0000375	RNA splicing, via transesterification reactions	100	0.139589	0.149417	0.0314509	0.078717	0.121852	0.0498566	0.0898134	0.218461
T214	GO_0000377	RNA splicing, via transesterification reactions with bulged adenosine as nucleophile	93	0.0783104	0.162416	0.0409142	0.0889212	0.0909102	0.0523997	0.169759	0.160492
T215	GO_0000379	tRNA-type intron splice site recognition and cleavage	4	0.0335783	0.0195702	0.0229643	0.0283456	0.0164618	0.0405024	0.0453488	0.0728707
T216	GO_0000384	first spliceosomal transesterification activity	12	0.0561239	0.0785934	0.0144724	0.0599131	0.0194101	0.0378411	0.0838008	0.161218
T217	GO_0000386	second spliceosomal transesterification activity	14	0.0389328	0.145489	0.0220018	0.0445455	0.112361	0.0626011	0.0723051	0.0943945
T218	GO_0000387	spliceosomal snRNP assembly	5	0.0433296	0.0537289	0.0162601	0.136556	0.0239264	0.0123136	0.0529284	0.0672209
T219	GO_0000388	spliceosome conformational change to release U4 (or U4atac) and U1 (or U11)	4	0.0197978	0.0107497	0.01662	0.0152062	0.0274541	0.011536	0.0258029	0.0838439
T220	GO_0000389	mRNA 3'-splice site recognition	4	0.0203527	0.0188445	0.00305829	0.0123251	0.010667	0.00689161	0.027344	0.0388701
T221	GO_0000390	spliceosomal complex disassembly	2	0.0389582	0.0366828	0.00875581	0.0181498	0.0295158	0.0324158	0.0250393	0.0578749
T222	GO_0000393	spliceosomal conformational changes to generate catalytic conformation	17	0.121685	0.0508843	0.0343682	0.0526909	0.0448436	0.0484876	0.108673	0.0519428
T223	GO_0000395	mRNA 5'-splice site recognition	4	0.0185873	0.00439733	0.00249522	0.00386282	0.005629	0.00386561	0.0265782	0.03792
T224	GO_0000398	mRNA splicing, via spliceosome	92	0.102099	0.146294	0.0241339	0.123244	0.0777542	0.0804344	0.0909758	0.187957
T225	GO_0000399	cellular bud neck septin structure	13	0.0548793	0.0715535	0.0165001	0.019691	0.0175641	0.0217904	0.0469688	0.0804725
T226	GO_0000400	four-way junction DNA binding	6	0.0276401	0.0417562	0.0122499	0.0221656	0.0186944	0.0156395	0.0381675	0.165204
T227	GO_0000403	Y-form DNA binding	3	0.0548098	0.0414574	0.0104506	0.0352162	0.0438629	0.0207071	0.0352261	0.0805164
T228	GO_0000404	heteroduplex DNA loop binding	5	0.0343598	0.0729838	0.0303869	0.0626343	0.0516295	0.0185241	0.024469	0.132428
T229	GO_0000406	double-strand/single-strand DNA junction binding	2	0.0983567	0.0447205	0.0114305	0.0204858	0.0141629	0.0104827	0.0426372	0.0709304
T230	GO_0000407	pre-autophagosomal structure	30	0.651097	0.217458	0.080761	0.146737	0.0452256	0.0291675	0.125072	0.298574
T231	GO_0000408	EKC/KEOPS complex	5	0.0393235	0.0108619	0.0196505	0.00852434	0.00887325	0.0138817	0.028747	0.0537878
T232	GO_0000411	positive regulation of transcription by galactose	7	0.0641509	0.0318792	0.0342684	0.0665563	0.0295011	0.0227631	0.0895799	0.0600739
T233	GO_0000412	histone peptidyl-prolyl isomerization	2	0.0222838	0.0349937	0.0115074	0.0117263	0.0190096	0.0430176	0.0331533	0.0347849
T234	GO_0000413	protein peptidyl-prolyl isomerization	17	0.0511015	0.0604132	0.0354742	0.0849764	0.0475437	0.0355225	0.04385	0.0568654
T235	GO_0000414	regulation of histone H3-K36 methylation	2	0.0254132	0.0127599	0.0147609	0.0192477	0.037058	0.0242022	0.0273848	0.070716
T236	GO_0000415	negative regulation of histone H3-K36 methylation	1	0.0291827	0.00715474	0.00378047	0.00714534	0.00855404	0.00669001	0.0287486	0.0430804
T237	GO_0000417	HIR complex	4	0.047358	0.024595	0.0120291	0.0221522	0.0730347	0.0212073	0.043123	0.197388
T238	GO_0000421	autophagosome membrane	1	0.0185873	0.00439733	0.00249522	0.00386282	0.005629	0.00386561	0.0265782	0.03792
T239	GO_0000422	mitophagy	28	0.102421	0.0933512	0.0207449	0.106746	0.0836443	0.0312041	0.0981075	0.121714
T240	GO_0000428	DNA-directed RNA polymerase complex	33	0.170295	0.0777862	0.0571997	0.132743	0.0747291	0.0326698	0.0848647	0.106006
T241	GO_0000429	carbon catabolite regulation of transcription from RNA polymerase II promoter	17	0.0686098	0.0172972	0.0193331	0.0476914	0.037071	0.0473956	0.0355416	0.0774201
T242	GO_0000430	regulation of transcription from RNA polymerase II promoter by glucose	7	0.0248394	0.0236891	0.0157503	0.0346787	0.021537	0.0133219	0.0345465	0.0409308
T243	GO_0000432	positive regulation of transcription from RNA polymerase II promoter by glucose	1	0.110664	0.0105436	0.0119303	0.0159079	0.00431459	0.0055116	0.0261961	0.0399078
T244	GO_0000433	negative regulation of transcription from RNA polymerase II promoter by glucose	6	0.0315424	0.0172605	0.0122983	0.0161477	0.0204641	0.00752892	0.0348596	0.0492002
T245	GO_0000435	positive regulation of transcription from RNA polymerase II promoter by galactose	4	0.0335909	0.0161147	0.0159895	0.0346184	0.017034	0.0176754	0.100387	0.0504803
T246	GO_0000436	carbon catabolite activation of transcription from RNA polymerase II promoter	11	0.0980779	0.0456429	0.0286395	0.0540271	0.0303186	0.0331823	0.0911637	0.0403021
T247	GO_0000439	core TFIIH complex	7	0.0335209	0.0102863	0.0169361	0.0362695	0.0120965	0.00861034	0.06142	0.0330482
T248	GO_0000445	THO complex part of transcription export complex	4	0.0252981	0.0219968	0.00864885	0.0372718	0.0416423	0.0147735	0.0395606	0.0564123
T249	GO_0000446	nucleoplasmic THO complex	4	0.029629	0.0208202	0.0117451	0.0429537	0.0444566	0.0144387	0.0342774	0.050956
T250	GO_0000447	endonucleolytic cleavage in ITS1 to separate SSU-rRNA from 5.8S rRNA and LSU-rRNA from tricistronic rRNA transcript (SSU-rRNA, 5.8S rRNA, LSU-rRNA)	42	0.134031	0.0563104	0.0493634	0.132154	0.0647489	0.0468587	0.16048	0.0601441
T251	GO_0000448	cleavage in ITS2 between 5.8S rRNA and LSU-rRNA of tricistronic rRNA transcript (SSU-rRNA, 5.8S rRNA, LSU-rRNA)	1	0.0250386	0.123642	0.0127487	0.0279203	0.0352154	0.0165756	0.0533711	0.0516465
T252	GO_0000455	enzyme-directed rRNA pseudouridine synthesis	1	0.023116	0.0321151	0.008812	0.0554891	0.0153713	0.0226997	0.0254033	0.0468523
T253	GO_0000459	exonucleolytic trimming involved in rRNA processing	16	0.122651	0.0898574	0.0623777	0.127474	0.0696304	0.0413342	0.0645792	0.0507169
T254	GO_0000460	maturation of 5.8S rRNA	73	0.125299	0.128323	0.0329657	0.0516034	0.0789977	0.0355504	0.0619943	0.210344
T255	GO_0000461	endonucleolytic cleavage to generate mature 3'-end of SSU-rRNA from (SSU-rRNA, 5.8S rRNA, LSU-rRNA)	4	0.0185873	0.00439733	0.00249522	0.00386282	0.005629	0.00386561	0.0265782	0.03792
T256	GO_0000462	maturation of SSU-rRNA from tricistronic rRNA transcript (SSU-rRNA, 5.8S rRNA, LSU-rRNA)	72	0.125221	0.0599749	0.0392415	0.0945237	0.124842	0.0714261	0.0723335	0.108105
T257	GO_0000463	maturation of LSU-rRNA from tricistronic rRNA transcript (SSU-rRNA, 5.8S rRNA, LSU-rRNA)	20	0.0309383	0.106116	0.0365148	0.0451029	0.0382047	0.0464086	0.0597396	0.0513347
T258	GO_0000464	endonucleolytic cleavage in ITS1 upstream of 5.8S rRNA from tricistronic rRNA transcript (SSU-rRNA, 5.8S rRNA, LSU-rRNA)	1	0.0227765	0.042922	0.0039493	0.0190421	0.00976885	0.00581995	0.0251082	0.0444778
T259	GO_0000465	exonucleolytic trimming to generate mature 5'-end of 5.8S rRNA from tricistronic rRNA transcript (SSU-rRNA, 5.8S rRNA, LSU-rRNA)	1	0.0286317	0.0594922	0.0128202	0.00999946	0.0105269	0.0031529	0.0262571	0.0906465
T260	GO_0000466	maturation of 5.8S rRNA from tricistronic rRNA transcript (SSU-rRNA, 5.8S rRNA, LSU-rRNA)	72	0.0837205	0.06737	0.0331524	0.0872221	0.056941	0.0543145	0.0971144	0.0845854
T261	GO_0000467	exonucleolytic trimming to generate mature 3'-end of 5.8S rRNA from tricistronic rRNA transcript (SSU-rRNA, 5.8S rRNA, LSU-rRNA)	15	0.324215	0.0591279	0.0848439	0.157718	0.0578699	0.0422912	0.156305	0.0653399
T262	GO_0000469	cleavage involved in rRNA processing	62	0.083189	0.0538868	0.0298305	0.0937367	0.0588558	0.0552888	0.109779	0.123215
T263	GO_0000470	maturation of LSU-rRNA	21	0.039465	0.0572075	0.0151133	0.0473577	0.0584183	0.027009	0.032669	0.06481
T264	GO_0000472	endonucleolytic cleavage to generate mature 5'-end of SSU-rRNA from (SSU-rRNA, 5.8S rRNA, LSU-rRNA)	31	0.128491	0.0561173	0.0692146	0.0508195	0.039945	0.0496542	0.105525	0.0521472
T265	GO_0000479	endonucleolytic cleavage of tricistronic rRNA transcript (SSU-rRNA, 5.8S rRNA, LSU-rRNA)	43	0.11944	0.0761268	0.031109	0.118868	0.0248128	0.0321654	0.14603	0.0850201
T266	GO_0000480	endonucleolytic cleavage in 5'-ETS of tricistronic rRNA transcript (SSU-rRNA, 5.8S rRNA, LSU-rRNA)	28	0.140426	0.0579953	0.0432769	0.060342	0.051489	0.0475953	0.0807582	0.168744
T267	GO_0000493	box H/ACA snoRNP assembly	2	0.0243252	0.0170556	0.0201059	0.0123681	0.0367787	0.0196398	0.0386363	0.0321087
T268	GO_0000494	box C/D snoRNA 3'-end processing	2	0.0371954	0.0148192	0.00826892	0.0101178	0.0255481	0.00828858	0.0391072	0.0495924
T269	GO_0000495	box H/ACA snoRNA 3'-end processing	1	0.0185873	0.00439733	0.00249522	0.00386282	0.005629	0.00386561	0.0265782	0.03792
T270	GO_0000496	base pairing	373	0.0193634	0.000901102	0.00286312	0.00585521	0.00629957	0.00620704	0.0291591	0.0397566
T271	GO_0000498	base pairing with RNA	372	0.0182094	0.0047035	0.00379609	0.00876974	0.00783033	0.0055816	0.0303851	0.0386673
T272	GO_0000500	RNA polymerase I upstream activating factor complex	5	0.069782	0.0270601	0.0128261	0.0697497	0.0175171	0.0187555	0.0348241	0.0505956
T273	GO_0000501	flocculation via cell wall protein-carbohydrate interaction	4	0.0276294	0.159153	0.00561493	0.00603036	0.00888178	0.00583117	0.0268311	0.0405257
T274	GO_0000502	proteasome complex	50	0.0611909	0.201457	0.0578873	0.09358	0.109849	0.0272932	0.0900516	0.0671496
T275	GO_0000506	glycosylphosphatidylinositol-N-acetylglucosaminyltransferase (GPI-GnT) complex	6	0.0728609	0.140184	0.438363	0.0420772	0.0561136	0.0264218	0.0448872	0.0448648
T276	GO_0000702	oxidized base lesion DNA N-glycosylase activity	3	0.0321242	0.0121704	0.047304	0.0317359	0.0447886	0.0188756	0.0516011	0.0466095
T277	GO_0000703	oxidized pyrimidine nucleobase lesion DNA N-glycosylase activity	2	0.0210789	0.0173419	0.0253076	0.0141111	0.0190106	0.00833722	0.0747567	0.0388967
T278	GO_0000706	meiotic DNA double-strand break processing	3	0.0197855	0.0189953	0.00981434	0.0130306	0.0193784	0.0220177	0.0410636	0.0420271
T279	GO_0000707	meiotic DNA recombinase assembly	5	0.0273658	0.0786433	0.0584567	0.0576291	0.0411049	0.0191382	0.159331	0.0530925
T280	GO_0000709	meiotic joint molecule formation	2	0.0576433	0.0461018	0.139671	0.19178	0.030976	0.0280416	0.0718618	0.0479246
T281	GO_0000710	meiotic mismatch repair	7	0.0357965	0.0754918	0.0223823	0.0458098	0.078489	0.0719962	0.0378917	0.107439
T282	GO_0000712	resolution of meiotic recombination intermediates	3	0.0587441	0.0233303	0.0258487	0.0931282	0.0268815	0.0227024	0.0579351	0.0605178
T283	GO_0000713	meiotic heteroduplex formation	1	0.0458756	0.0141283	0.0202143	0.00528542	0.0053137	0.00548006	0.0278638	0.0363504
T284	GO_0000715	nucleotide-excision repair, DNA damage recognition	5	0.0425524	0.0301228	0.00338996	0.0195022	0.0239034	0.0259944	0.0341873	0.062015
T285	GO_0000719	photoreactive repair	1	0.0185873	0.00439733	0.00249522	0.00386282	0.005629	0.00386561	0.0265782	0.03792
T286	GO_0000721	(R,R)-butanediol dehydrogenase activity	1	0.0213411	0.0415708	0.00741663	0.0161201	0.0364325	0.036412	0.02819	0.0681861
T287	GO_0000722	telomere maintenance via recombination	8	0.668269	0.212933	0.289528	0.506753	0.07419	0.0379569	0.67163	0.0619885
T288	GO_0000723	telomere maintenance	49	0.152576	0.095009	0.0587544	0.139405	0.106899	0.05446	0.0611313	0.0749412
T289	GO_0000724	double-strand break repair via homologous recombination	36	0.137973	0.0963712	0.0861847	0.120207	0.0581314	0.0445117	0.195738	0.113157
T290	GO_0000725	recombinational repair	41	0.127357	0.0549127	0.0815826	0.0791504	0.0875645	0.0799393	0.35333	0.0867361
T291	GO_0000726	non-recombinational repair	26	0.133659	0.241954	0.0276811	0.103503	0.111579	0.116269	0.0932019	0.136118
T292	GO_0000727	double-strand break repair via break-induced replication	24	0.0815977	0.0421524	0.0290826	0.0568663	0.0738833	0.0648985	0.0856145	0.102586
T293	GO_0000728	gene conversion at mating-type locus, DNA double-strand break formation	1	0.0197271	0.0240918	0.00383944	0.00516213	0.0423584	0.0390883	0.0329105	0.0383275
T294	GO_0000729	DNA double-strand break processing	4	0.0397353	0.0509759	0.0132833	0.0512902	0.0319885	0.0235671	0.0399003	0.050724
T295	GO_0000731	DNA synthesis involved in DNA repair	4	0.241569	0.0700055	0.0215192	0.024106	0.0107814	0.0151491	0.0426718	0.051703
T296	GO_0000734	gene conversion at mating-type locus, DNA repair synthesis	2	0.0177808	0.00552497	0.00398079	0.00540337	0.00584345	0.00347287	0.0264857	0.0474048
T297	GO_0000736	double-strand break repair via single-strand annealing, removal of nonhomologous ends	2	0.0193958	0.112722	0.00400655	0.0157661	0.0352902	0.0296008	0.0203948	0.0360841
T298	GO_0000737	DNA catabolic process, endonucleolytic	4	0.0225796	0.0420065	0.0218949	0.018857	0.0223535	0.0269868	0.0297921	0.0680431
T299	GO_0000739	#N/A	7	0.0608992	0.0475929	0.00758634	0.0625653	0.0370175	0.0295086	0.0296219	0.0555408
T300	GO_0000741	karyogamy	14	0.0811053	0.0407134	0.0293288	0.0982958	0.030789	0.0249614	0.0422509	0.13251
T301	GO_0000742	karyogamy involved in conjugation with cellular fusion	8	0.0398626	0.0972484	0.0695551	0.0611304	0.0237883	0.00976272	0.0774271	0.204948
T302	GO_0000743	nuclear migration involved in conjugation with cellular fusion	8	0.0618041	0.044415	0.0242917	0.0639922	0.0261147	0.0293844	0.0695166	0.0496055
T303	GO_0000746	conjugation	77	0.081347	0.0663531	0.121766	0.102537	0.047475	0.0833181	0.105488	0.0863024
T304	GO_0000747	conjugation with cellular fusion	76	0.102503	0.0864374	0.135209	0.121748	0.0671305	0.0985397	0.160844	0.0407986
T305	GO_0000749	response to pheromone involved in conjugation with cellular fusion	53	0.0631821	0.0550743	0.0469965	0.0568809	0.0323275	0.0285429	0.136205	0.0833142
T306	GO_0000750	pheromone-dependent signal transduction involved in conjugation with cellular fusion	24	0.0515274	0.0507269	0.0370511	0.0723091	0.0673405	0.0414345	0.0347242	0.0481707
T307	GO_0000751	mitotic cell cycle G1 arrest in response to pheromone	2	0.0217351	0.0101016	0.00674367	0.0239225	0.0154684	0.00922911	0.0271791	0.0331817
T308	GO_0000752	agglutination involved in conjugation with cellular fusion	4	0.0697501	0.00927104	0.0104815	0.0419332	0.0435528	0.0161139	0.034278	0.0410982
T309	GO_0000753	cell morphogenesis involved in conjugation with cellular fusion	12	0.059848	0.0329955	0.0323524	0.100334	0.0177202	0.0224665	0.0629668	0.0663212
T310	GO_0000754	adaptation of signaling pathway by response to pheromone involved in conjugation with cellular fusion	12	0.0423568	0.156521	0.0239766	0.0707702	0.0537157	0.0211392	0.0246514	0.123903
T311	GO_0000755	cytogamy	6	0.0580049	0.0211328	0.0553841	0.047807	0.00810896	0.00909842	0.0246744	0.0630368
T312	GO_0000770	peptide pheromone export	1	0.0172098	0.00679411	0.00426804	0.000161974	0.00962996	0.00316078	0.0248629	0.0474817
T313	GO_0000772	mating pheromone activity	4	0.0185873	0.00439733	0.00249522	0.00386282	0.005629	0.00386561	0.0265782	0.03792
T314	GO_0000773	phosphatidyl-N-methylethanolamine N-methyltransferase activity	1	0.0185873	0.00439733	0.00249522	0.00386282	0.005629	0.00386561	0.0265782	0.03792
T315	GO_0000774	adenyl-nucleotide exchange factor activity	6	0.0206489	0.0273536	0.0189494	0.0253545	0.0289566	0.0119477	0.0344571	0.04897
T316	GO_0000775	chromosome, centromeric region	80	0.224322	0.0994065	0.0544032	0.173953	0.0570114	0.0519923	0.0944183	0.167437
T317	GO_0000776	kinetochore	65	0.131839	0.159056	0.0611805	0.196401	0.0797649	0.0903634	0.0983023	0.165046
T318	GO_0000777	condensed chromosome kinetochore	60	0.500478	0.11811	0.0780353	0.21372	0.050941	0.0765088	0.109219	0.111522
T319	GO_0000778	condensed nuclear chromosome kinetochore	49	0.12846	0.128621	0.0299573	0.120509	0.0574078	0.062392	0.112546	0.131658
T320	GO_0000779	condensed chromosome, centromeric region	65	0.334166	0.149172	0.0774125	0.160601	0.0515463	0.0591377	0.0718773	0.145975
T321	GO_0000780	condensed nuclear chromosome, centromeric region	55	0.239408	0.0973146	0.0378969	0.0957662	0.0669986	0.042016	0.0386947	0.0917955
T322	GO_0000781	chromosome, telomeric region	51	0.188742	0.109032	0.028972	0.0717574	0.0914566	0.0510222	0.0329609	0.145121
T323	GO_0000783	nuclear telomere cap complex	10	0.46468	0.139205	0.00670111	0.0514945	0.242051	0.213912	0.0492312	0.0702914
T324	GO_0000784	nuclear chromosome, telomeric region	25	0.293374	0.140392	0.0353778	0.0910477	0.0927257	0.0877269	0.0630771	0.0621792
T325	GO_0000785	chromatin	150	0.120452	0.0566906	0.032242	0.0872998	0.0475131	0.0539098	0.052976	0.131279
T326	GO_0000786	nucleosome	13	0.0525212	0.0151694	0.0204079	0.0568194	0.0155561	0.0122811	0.0783384	0.0529457
T327	GO_0000788	nuclear nucleosome	11	0.0261316	0.00707656	0.00469698	0.0199474	0.0132044	0.00724699	0.040889	0.0506481
T328	GO_0000790	nuclear chromatin	126	0.117806	0.14794	0.024731	0.12937	0.0845008	0.0554982	0.092701	0.21524
T329	GO_0000792	heterochromatin	15	0.0931092	0.0532586	0.00865534	0.0674568	0.0489193	0.0157449	0.0348863	0.0804093
T330	GO_0000793	condensed chromosome	119	0.521784	0.123291	0.0307121	0.0984311	0.0733356	0.0664352	0.11717	0.197195
T331	GO_0000794	condensed nuclear chromosome	101	0.199122	0.113138	0.0420289	0.135527	0.0537894	0.058081	0.0913403	0.128747
T332	GO_0000795	synaptonemal complex	9	0.0754533	0.0322264	0.016951	0.0204809	0.0272956	0.0194957	0.0284134	0.0529872
T333	GO_0000798	nuclear cohesin complex	5	0.0377377	0.0429584	0.0229764	0.0289102	0.0299625	0.0254114	0.0583561	0.402156
T334	GO_0000799	nuclear condensin complex	6	0.0308913	0.0704783	0.033548	0.017471	0.0535725	0.0430516	0.0232227	0.115599
T335	GO_0000800	lateral element	2	0.0507184	0.0739422	0.0174623	0.0396096	0.0105373	0.0107051	0.0275148	0.0578669
T336	GO_0000802	transverse filament	1	0.0255785	0.00485083	0.00349764	0.0145288	0.016372	0.00565367	0.0252111	0.0380492
T337	GO_0000810	diacylglycerol diphosphate phosphatase activity	1	0.467915	0.048918	0.103882	0.668561	0.018995	0.011853	0.113116	0.0428428
T338	GO_0000811	GINS complex	4	0.0234951	0.00769219	0.0047716	0.0130859	0.00953445	0.00658598	0.0437228	0.0394897
T339	GO_0000812	Swr1 complex	13	0.0859814	0.0641914	0.0313258	0.0756044	0.0618688	0.0281508	0.0677607	0.0382239
T340	GO_0000813	ESCRT I complex	4	0.0244198	0.017526	0.0324594	0.151095	0.0294514	0.0309241	0.0473428	0.124634
T341	GO_0000814	ESCRT II complex	3	0.0214979	0.0321398	0.0217502	0.0263142	0.0360099	0.0181299	0.0243152	0.0412607
T342	GO_0000815	ESCRT III complex	4	0.0224827	0.0641165	0.0102238	0.0212254	0.0168069	0.0126908	0.0803675	0.0429904
T343	GO_0000817	COMA complex	4	0.152339	0.0576134	0.0627755	0.0524821	0.0572664	0.0737981	0.056043	0.102183
T344	GO_0000818	nuclear MIS12/MIND complex	4	0.0495759	0.0719098	0.0100704	0.0557396	0.020125	0.0170644	0.0678263	0.0604853
T345	GO_0000819	sister chromatid segregation	55	0.0957265	0.0579652	0.0283432	0.08951	0.0742738	0.0318025	0.089235	0.0855941
T346	GO_0000820	regulation of glutamine family amino acid metabolic process	2	0.0245903	0.00404505	0.00377884	0.0101289	0.0164589	0.0158385	0.0460766	0.0462304
T347	GO_0000821	regulation of arginine metabolic process	1	0.020279	0.00449893	0.0033959	0.00743659	0.00749637	0.0124184	0.029286	0.0382975
T348	GO_0000822	inositol hexakisphosphate binding	2	0.0343276	0.00598694	0.0759641	0.18301	0.00895537	0.00566994	0.146576	0.0400047
T349	GO_0000824	inositol tetrakisphosphate 3-kinase activity	1	0.0177618	0.00382288	0.00257551	0.00582204	0.0110561	0.0043284	0.0265782	0.0385939
T350	GO_0000825	inositol tetrakisphosphate 6-kinase activity	1	0.0204075	0.00490115	0.00506316	0.00599979	0.0093691	0.00541451	0.0295086	0.0381988
T351	GO_0000827	inositol-1,3,4,5,6-pentakisphosphate kinase activity	2	0.0188832	0.0099498	0.00500546	0.0230965	0.022967	0.00854691	0.0321991	0.0378053
T352	GO_0000829	inositol heptakisphosphate kinase activity	2	0.034887	0.013643	0.0141706	0.014256	0.0215657	0.0181425	0.0465378	0.0418155
T353	GO_0000832	inositol hexakisphosphate 5-kinase activity	2	0.0484419	0.0129155	0.0110831	0.0134297	0.0226338	0.020565	0.0274076	0.038652
T354	GO_0000835	ER ubiquitin ligase complex	11	0.118332	0.0365892	0.0410539	0.0837281	0.0896399	0.0583942	0.0847478	0.058323
T355	GO_0000837	Doa10p ubiquitin ligase complex	6	0.362957	0.0820227	0.196381	0.184693	0.0835436	0.0494354	0.0550908	0.0647328
T356	GO_0000839	Hrd1p ubiquitin ligase ERAD-L complex	6	0.0863705	0.0552023	0.0094322	0.0446862	0.0362255	0.0507156	0.056618	0.0714632
T357	GO_0000900	translation repressor activity, nucleic acid binding	2	0.0223853	0.0255076	0.00617322	0.0360623	0.0378137	0.0326557	0.0401571	0.0404475
T358	GO_0000902	cell morphogenesis	28	0.0651361	0.0373825	0.097303	0.0884558	0.0309547	0.0220746	0.0225891	0.0461488
T359	GO_0000906	6,7-dimethyl-8-ribityllumazine synthase activity	1	0.0135592	0.329384	0.028527	0.0173969	0.00937848	0.0136062	0.0235217	0.037767
T360	GO_0000907	sulfonate dioxygenase activity	1	0.0273544	0.0220592	0.0137856	0.0100523	0.00812662	0.00287126	0.0326431	0.0273572
T361	GO_0000910	cytokinesis	94	0.0821507	0.190786	0.0441364	0.0859433	0.0604655	0.0634888	0.141723	0.104889
T362	GO_0000915	actomyosin contractile ring assembly	5	0.036134	0.0292941	0.0202689	0.0360205	0.0136128	0.0107609	0.145909	0.0502493
T363	GO_0000916	actomyosin contractile ring contraction	4	0.0430803	0.0367067	0.0115532	0.0867085	0.0510806	0.0317254	0.0498492	0.0556977
T364	GO_0000917	barrier septum assembly	5	0.0319154	0.0307687	0.110225	0.0775207	0.0714509	0.0268156	0.167161	0.057498
T365	GO_0000920	cell separation after cytokinesis	14	0.055256	0.0607715	0.0119065	0.028348	0.0462229	0.038155	0.0319804	0.301008
T366	GO_0000921	septin ring assembly	7	0.0528054	0.0740331	0.0209501	0.0449077	0.0598129	0.0415581	0.0346436	0.0481745
T367	GO_0000922	spindle pole	84	0.103419	0.154594	0.0476142	0.0799106	0.0760795	0.0613692	0.0306108	0.0945276
T368	GO_0000928	gamma-tubulin small complex, spindle pole body	3	0.057562	0.0321067	0.01474	0.0251873	0.0107792	0.00912252	0.0584029	0.226147
T369	GO_0000932	P-body	28	0.12828	0.185538	0.0601771	0.0900659	0.0391983	0.0300501	0.0782726	0.115874
T370	GO_0000936	primary cell septum	1	0.0183608	0.0195294	0.0307438	0.0107069	0.0144468	0.0056266	0.027631	0.0418617
T371	GO_0000938	GARP complex	4	0.0328686	0.0538576	0.0129499	0.0353249	0.0246795	0.0222676	0.0348882	0.04813
T372	GO_0000939	condensed chromosome inner kinetochore	3	0.0341799	0.0175467	0.0353895	0.0414482	0.0217404	0.00810073	0.220529	0.0377654
T373	GO_0000941	condensed nuclear chromosome inner kinetochore	1	0.0348476	0.0145802	0.00692656	0.00467013	0.00615436	0.00627784	0.0274603	0.0389101
T374	GO_0000942	condensed nuclear chromosome outer kinetochore	2	0.0297007	0.0176981	0.00623878	0.0401695	0.00717703	0.0199459	0.0354769	0.0563607
T375	GO_0000943	retrotransposon nucleocapsid	94	0.0185873	0.00439733	0.00249522	0.00386282	0.005629	0.00386561	0.0265782	0.03792
T376	GO_0000944	base pairing with rRNA	73	0.0185873	0.00439733	0.00249522	0.00386282	0.005629	0.00386561	0.0265782	0.03792
T377	GO_0000951	methionine catabolic process to 3-methylthiopropanol	1	0.0185873	0.00439733	0.00249522	0.00386282	0.005629	0.00386561	0.0265782	0.03792
T378	GO_0000956	nuclear-transcribed mRNA catabolic process	73	0.162709	0.0577799	0.0324936	0.093164	0.0448214	0.0203871	0.101791	0.168262
T379	GO_0000957	mitochondrial RNA catabolic process	2	0.0208681	0.0549839	0.00239272	0.0406567	0.0158673	0.016669	0.025319	0.0652062
T380	GO_0000958	mitochondrial mRNA catabolic process	1	0.0256898	0.0157414	0.013407	0.0141416	0.0207018	0.0168478	0.0306211	0.0479251
T381	GO_0000959	mitochondrial RNA metabolic process	22	0.213322	0.0314247	0.0528584	0.0563404	0.049185	0.0405309	0.0801165	0.119011
T382	GO_0000963	mitochondrial RNA processing	7	0.0492588	0.0632034	0.0153017	0.0586113	0.125292	0.110617	0.0260155	0.136783
T383	GO_0000964	mitochondrial RNA 5'-end processing	1	0.0186486	0.00691191	0.00770772	0.00998723	0.0114724	0.00887353	0.0282258	0.0470459
T384	GO_0000966	RNA 5'-end processing	33	0.0867527	0.0790731	0.0446493	0.164739	0.0362465	0.0319039	0.0800187	0.0379031
T385	GO_0000967	rRNA 5'-end processing	32	0.122057	0.0639097	0.037392	0.0596543	0.0406277	0.0283372	0.059651	0.0421614
T386	GO_0000972	transcription-dependent tethering of RNA polymerase II gene DNA at nuclear periphery	18	0.0743193	0.0762798	0.0421686	0.0429047	0.0515963	0.0239857	0.048357	0.156922
T387	GO_0000973	posttranscriptional tethering of RNA polymerase II gene DNA at nuclear periphery	16	0.0455402	0.0677374	0.0425006	0.0304495	0.0338291	0.0110251	0.0636975	0.22022
T388	GO_0000974	Prp19 complex	10	0.105053	0.0877027	0.023468	0.0859541	0.0253948	0.0219565	0.031869	0.103523
T389	GO_0000976	transcription regulatory region sequence-specific DNA binding	65	0.0837764	0.0929555	0.0499672	0.166082	0.159019	0.109423	0.156347	0.0510913
T390	GO_0000977	RNA polymerase II regulatory region sequence-specific DNA binding	53	0.109408	0.0795657	0.0449524	0.198455	0.145527	0.137301	0.0654856	0.109138
T391	GO_0000978	RNA polymerase II core promoter proximal region sequence-specific DNA binding	46	0.112246	0.0674558	0.0366914	0.125383	0.310131	0.306286	0.0790121	0.0859385
T392	GO_0000979	RNA polymerase II core promoter sequence-specific DNA binding	2	0.0171533	0.0448919	0.00210541	0.0143476	0.0205066	0.0126901	0.024311	0.0525306
T393	GO_0000980	RNA polymerase II distal enhancer sequence-specific DNA binding	1	0.0200342	0.0172652	0.0138609	0.0132351	0.00791366	0.00482252	0.0322712	0.0372857
T394	GO_0000981	RNA polymerase II transcription factor activity, sequence-specific DNA binding	395	0.115705	0.212843	0.132992	0.129598	0.153118	0.15692	0.0852008	0.117104
T395	GO_0000982	transcription factor activity, RNA polymerase II core promoter proximal region sequence-specific binding	367	0.399669	0.273302	0.218629	0.126998	0.270007	0.246439	0.216181	0.0705977
T396	GO_0000983	transcription factor activity, RNA polymerase II core promoter sequence-specific	18	0.207334	0.0281879	0.0293004	0.0477985	0.0202338	0.0168894	0.0620751	0.320804
T397	GO_0000987	core promoter proximal region sequence-specific DNA binding	55	0.0982229	0.0754838	0.0609308	0.132445	0.390022	0.305583	0.126156	0.113664
T398	GO_0000988	transcription factor activity, protein binding	737	0.179666	0.274382	0.0688022	0.154482	0.26633	0.14277	0.10696	0.191904
T399	GO_0000989	transcription factor activity, transcription factor binding	137	0.102145	0.0723839	0.0421947	0.0875304	0.117686	0.122427	0.0608293	0.10002
T400	GO_0000990	transcription factor activity, core RNA polymerase binding	92	0.0782079	0.06405	0.0288066	0.13677	0.221421	0.141701	0.0973327	0.0794492
T401	GO_0000991	transcription factor activity, core RNA polymerase II binding	18	0.0603977	0.0408445	0.0317643	0.0458993	0.0429099	0.0245104	0.0695466	0.336606
T402	GO_0000993	RNA polymerase II core binding	10	0.0348386	0.0529965	0.0137724	0.0527328	0.0505813	0.0391221	0.0964686	0.0699083
T403	GO_0000994	RNA polymerase III core binding	2	0.0371102	0.0133413	0.0133726	0.0136529	0.0263942	0.0248637	0.0283185	0.0383221
T404	GO_0000995	transcription factor activity, core RNA polymerase III binding	5	0.0320316	0.0379049	0.0101256	0.0132905	0.0114094	0.0107346	0.0768988	0.0366838
T405	GO_0000996	core DNA-dependent RNA polymerase binding promoter specificity activity	66	0.094481	0.0918364	0.0458409	0.177015	0.17093	0.0875241	0.0553408	0.0974593
T406	GO_0001002	RNA polymerase III type 1 promoter sequence-specific DNA binding	1	0.0201873	0.00703285	0.0417135	0.119409	0.0118159	0.00866153	0.274516	0.0369923
T407	GO_0001010	transcription factor activity, sequence-specific DNA binding transcription factor recruiting	12	0.30426	0.212845	0.100366	0.215026	0.0462089	0.0362289	0.319266	0.0641287
T408	GO_0001012	RNA polymerase II regulatory region DNA binding	55	0.104091	0.0966878	0.053512	0.153717	0.137316	0.170793	0.0643553	0.0588445
T409	GO_0001013	RNA polymerase I regulatory region DNA binding	5	0.0944255	0.0364202	0.0492269	0.0202697	0.0157284	0.0124885	0.0855631	0.0546648
T410	GO_0001015	snoRNA transcription from an RNA polymerase II promoter	4	0.0759414	0.208915	0.0223162	0.110275	0.0510878	0.0203489	0.0765757	0.0552864
T411	GO_0001016	RNA polymerase III regulatory region DNA binding	2	0.0201648	0.0205349	0.0244902	0.0892726	0.0135678	0.0111447	0.390342	0.0371345
T412	GO_0001026	TFIIIB-type transcription factor activity	4	0.0384677	0.0117474	0.0318659	0.0286441	0.0261692	0.0107088	0.259188	0.0414368
T413	GO_0001042	RNA polymerase I core binding	1	0.0255207	0.00364661	0.00223405	0.00483147	0.00606551	0.00430369	0.0265782	0.0365288
T414	GO_0001046	core promoter sequence-specific DNA binding	4	0.0284077	0.0297138	0.00568063	0.0382861	0.0170225	0.0232837	0.0509431	0.0574397
T415	GO_0001067	regulatory region nucleic acid binding	72	0.0773699	0.0633805	0.0335407	0.128514	0.198468	0.0929991	0.0754931	0.0756624
T416	GO_0001068	transcription regulatory region RNA binding	2	0.0309735	0.0132641	0.0100499	0.0108504	0.0289045	0.0114819	0.0575802	0.0469474
T417	GO_0001071	nucleic acid binding transcription factor activity	2044	0.221498	0.121412	0.0623501	0.211932	0.0814168	0.0691216	0.489062	0.201141
T418	GO_0001073	transcription antitermination factor activity, DNA binding	1	0.0226908	0.00931196	0.00634049	0.00567705	0.00596633	0.00802715	0.0359684	0.0283302
T419	GO_0001075	transcription factor activity, RNA polymerase II core promoter sequence-specific binding involved in preinitiation complex assembly	16	0.239386	0.0293455	0.0400436	0.0775904	0.0214625	0.0136786	0.0476908	0.242326
T420	GO_0001076	transcription factor activity, RNA polymerase II transcription factor binding	74	0.126998	0.0881385	0.0513447	0.0827	0.094743	0.035481	0.0969508	0.236725
T421	GO_0001077	transcriptional activator activity, RNA polymerase II core promoter proximal region sequence-specific binding	40	0.0956025	0.085786	0.0319113	0.0956821	0.143864	0.111407	0.144097	0.227683
T422	GO_0001078	transcriptional repressor activity, RNA polymerase II core promoter proximal region sequence-specific binding	14	0.0946586	0.0524856	0.0282259	0.147361	0.155834	0.0979533	0.0959555	0.287373
T423	GO_0001079	nitrogen catabolite regulation of transcription from RNA polymerase II promoter	5	0.0428869	0.0300966	0.0102148	0.0140341	0.0120666	0.0107536	0.0475514	0.116705
T424	GO_0001080	nitrogen catabolite activation of transcription from RNA polymerase II promoter	3	0.0205628	0.0446864	0.0321018	0.0471466	0.0229411	0.0118124	0.0662922	0.224885
T425	GO_0001081	nitrogen catabolite repression of transcription from RNA polymerase II promoter	1	0.0185555	0.0127456	0.00303051	0.00854213	0.0130515	0.0295767	0.0282669	0.0453461
T426	GO_0001082	transcription factor activity, RNA polymerase I transcription factor binding	5	0.0562368	0.0148482	0.0384435	0.023998	0.0214205	0.0101959	0.0290073	0.0526095
T427	GO_0001083	transcription factor activity, RNA polymerase II basal transcription factor binding	19	0.0616045	0.127654	0.0189149	0.0729494	0.0417512	0.0278412	0.0504962	0.14826
T428	GO_0001084	transcription factor activity, TFIID-class binding	2	0.0406522	0.117891	0.00873452	0.0337277	0.0293095	0.00806739	0.0364359	0.0935648
T429	GO_0001085	RNA polymerase II transcription factor binding	29	0.181253	0.0578031	0.0541712	0.0467001	0.067263	0.0547444	0.114324	0.480173
T430	GO_0001089	transcription factor activity, TFIIF-class transcription factor binding	2	0.01842	0.0156812	0.00468132	0.0109052	0.014116	0.00891509	0.0172238	0.0449237
T431	GO_0001091	RNA polymerase II basal transcription factor binding	3	0.030781	0.0178624	0.00958824	0.0161506	0.0106682	0.0130712	0.0552497	0.0576482
T432	GO_0001093	TFIIB-class transcription factor binding	1	0.0236144	0.0197226	0.00556595	0.0251705	0.0141644	0.0072111	0.0398415	0.0393179
T433	GO_0001094	TFIID-class transcription factor binding	1	0.0269807	0.0140859	0.016122	0.019971	0.0110038	0.00661311	0.0322924	0.0681536
T434	GO_0001095	TFIIE-class transcription factor binding	1	0.0192739	0.00734377	0.067043	0.0114029	0.0119451	0.00500394	0.053317	0.0440274
T435	GO_0001097	TFIIH-class transcription factor binding	2	0.0250085	0.0119982	0.0156949	0.0177621	0.00273493	0.00698172	0.062686	0.181803
T436	GO_0001099	basal RNA polymerase II transcription machinery binding	13	0.0394941	0.0456271	0.0131979	0.0239438	0.0552439	0.0241979	0.0867435	0.331552
T437	GO_0001100	negative regulation of exit from mitosis	4	0.173116	0.00328271	0.0207238	0.0629841	0.019906	0.0144411	0.198396	0.0456081
T438	GO_0001101	response to acid chemical	11	0.0805596	0.0676272	0.0105956	0.163362	0.0558608	0.0279386	0.0286849	0.071567
T439	GO_0001102	RNA polymerase II activating transcription factor binding	16	0.0922866	0.0460168	0.0167695	0.0718009	0.034269	0.0292364	0.0372197	0.16109
T440	GO_0001103	RNA polymerase II repressing transcription factor binding	12	0.159861	0.075953	0.0374286	0.0903642	0.0558636	0.0401254	0.101829	0.0812234
T441	GO_0001104	RNA polymerase II transcription cofactor activity	52	0.179446	0.0904455	0.0332516	0.0713983	0.0404513	0.0490158	0.224513	0.102294
T442	GO_0001105	RNA polymerase II transcription coactivator activity	22	0.137989	0.0768933	0.0335984	0.0564753	0.0565547	0.101235	0.0960501	0.144386
T443	GO_0001106	RNA polymerase II transcription corepressor activity	13	0.1034	0.042851	0.0283185	0.0520646	0.0526566	0.0236544	0.0425152	0.0966553
T444	GO_0001111	promoter clearance from RNA polymerase II promoter	4	0.0279641	0.0179759	0.00908922	0.0139423	0.0135651	0.0115781	0.0421168	0.051863
T445	GO_0001112	DNA-templated transcriptional open complex formation	6	0.0354317	0.0224836	0.0152241	0.0208993	0.0155861	0.0157438	0.0552241	0.093744
T446	GO_0001113	transcriptional open complex formation at RNA polymerase II promoter	4	0.0198814	0.0229425	0.0030773	0.0103884	0.0128431	0.00953658	0.0534588	0.0830797
T447	GO_0001128	RNA polymerase II transcription coactivator activity involved in preinitiation complex assembly	4	0.0703132	0.0200927	0.0979875	0.0333816	0.020459	0.0203125	0.0324677	0.0705245
T448	GO_0001129	RNA polymerase II transcription factor activity, TBP-class protein binding, involved in preinitiation complex assembly	5	0.034392	0.0182285	0.00602759	0.00945228	0.0148081	0.00900315	0.0221367	0.0384691
T449	GO_0001132	RNA polymerase II transcription factor activity, TBP-class protein binding	13	0.0593842	0.0317466	0.0165782	0.0603292	0.0481152	0.0216653	0.0311788	0.130426
T450	GO_0001133	RNA polymerase II transcription factor activity, sequence-specific transcription regulatory region DNA binding	7	0.102852	0.387112	0.016137	0.132805	0.0276375	0.0155206	0.0871845	0.0682476
T451	GO_0001134	transcription factor activity, transcription factor recruiting	29	0.226348	0.0526806	0.0246898	0.105751	0.0563687	0.0195293	0.105213	0.111465
T452	GO_0001135	transcription factor activity, RNA polymerase II transcription factor recruiting	13	0.0441316	0.146145	0.0177275	0.101694	0.0327923	0.0311023	0.0805822	0.173167
T453	GO_0001138	transcription factor activity, TFIIH-class transcription factor recruiting	1	0.0192915	0.0098651	0.00441321	0.0121734	0.0023655	0.00354597	0.0268123	0.0408345
T454	GO_0001139	transcription factor activity, core RNA polymerase II recruiting	6	0.0323368	0.0145237	0.0176325	0.0286265	0.0134548	0.00618149	0.0366103	0.0488478
T455	GO_0001156	TFIIIC-class transcription factor binding	3	0.0309463	0.0107542	0.0282977	0.0433098	0.0224474	0.0154843	0.17798	0.0432726
T456	GO_0001159	core promoter proximal region DNA binding	56	0.0790367	0.0500116	0.0632945	0.111703	0.424245	0.426453	0.07203	0.0701398
T457	GO_0001163	RNA polymerase I regulatory region sequence-specific DNA binding	4	0.0390391	0.0185472	0.00968912	0.0366453	0.0484494	0.0371176	0.0713422	0.0484847
T458	GO_0001164	RNA polymerase I CORE element sequence-specific DNA binding	2	0.0250999	0.00894226	0.00423744	0.0238608	0.0122762	0.00672806	0.045632	0.0310709
T459	GO_0001165	RNA polymerase I upstream control element sequence-specific DNA binding	2	0.0246467	0.0131104	0.00520553	0.0204116	0.0231779	0.021309	0.0302586	0.0413864
T460	GO_0001167	RNA polymerase I transcription factor activity, sequence-specific DNA binding	7	0.0576418	0.0310105	0.0219764	0.0495001	0.0233413	0.0239257	0.0316692	0.0649238
T461	GO_0001168	transcription factor activity, RNA polymerase I upstream control element sequence-specific binding	4	0.0405744	0.0220606	0.0057379	0.0556496	0.0135718	0.0356449	0.0254108	0.0474884
T462	GO_0001174	transcriptional start site selection at RNA polymerase II promoter	4	0.0291525	0.0144622	0.00870055	0.0226774	0.00973763	0.0149309	0.0316559	0.0421832
T463	GO_0001178	regulation of transcriptional start site selection at RNA polymerase II promoter	1	0.026473	0.00570222	0.00482967	0.0125244	0.0131652	0.00567964	0.029001	0.0405901
T464	GO_0001179	RNA polymerase I transcription factor binding	3	0.0322344	0.00853289	0.0140588	0.0104601	0.0163043	0.00498359	0.0273733	0.0409919
T465	GO_0001180	transcription initiation from RNA polymerase I promoter for nuclear large rRNA transcript	1	0.0223515	0.00606987	0.00307965	0.00418672	0.00602259	0.00430357	0.0230372	0.0390058
T466	GO_0001186	transcription factor activity, RNA polymerase I transcription factor recruiting	4	0.123027	0.0216876	0.0339176	0.0386168	0.0235891	0.00671727	0.0233175	0.0397433
T467	GO_0001187	transcription factor activity, RNA polymerase I CORE element binding transcription factor recruiting	3	0.257091	0.0350366	0.0294666	0.0288604	0.0118919	0.012881	0.0247412	0.0729018
T468	GO_0001190	transcriptional activator activity, RNA polymerase II transcription factor binding	23	0.171472	0.039852	0.0344215	0.0321745	0.0571215	0.0776381	0.0897056	0.09889
T469	GO_0001191	transcriptional repressor activity, RNA polymerase II transcription factor binding	17	0.131581	0.0645414	0.0543565	0.0658866	0.0465038	0.0240105	0.0707027	0.188949
T470	GO_0001201	RNA polymerase II transcription factor activity, metal ion regulated core promoter proximal region sequence-specific binding	342	0.20878	0.25394	0.0965031	0.148172	0.695299	0.919806	0.183716	0.1037
T471	GO_0001300	chronological cell aging	21	0.0678099	0.113137	0.0383903	0.147795	0.203584	0.165982	0.140572	0.0641987
T472	GO_0001301	progressive alteration of chromatin involved in cell aging	7	0.0209373	0.242625	0.00698286	0.0417909	0.0992408	0.0605512	0.0457211	0.0364626
T473	GO_0001302	replicative cell aging	35	0.554162	0.0690248	0.0116105	0.0971435	0.0266976	0.0419728	0.0631683	0.0965265
T474	GO_0001304	progressive alteration of chromatin involved in replicative cell aging	5	0.0318613	0.19025	0.0097626	0.0221775	0.0559394	0.0405723	0.0474288	0.0351183
T475	GO_0001308	negative regulation of chromatin silencing involved in replicative cell aging	4	0.0431962	0.0731434	0.00465526	0.0184976	0.0424852	0.0335631	0.0277857	0.0577545
T476	GO_0001310	extrachromosomal rDNA circle accumulation involved in replicative cell aging	1	0.0277231	0.0302044	0.00471498	0.00915679	0.0296722	0.00781036	0.0483963	0.0399091
T477	GO_0001320	age-dependent response to reactive oxygen species involved in chronological cell aging	2	0.0185873	0.00439733	0.00249522	0.00386282	0.005629	0.00386561	0.0265782	0.03792
T478	GO_0001324	age-dependent response to oxidative stress involved in chronological cell aging	4	0.0224489	0.0340246	0.0157197	0.266219	0.0298588	0.0191796	0.0577123	0.0470514
T479	GO_0001400	mating projection base	6	0.0222597	0.0450694	0.0360521	0.0884744	0.0506651	0.0252516	0.0530762	0.09913
T480	GO_0001401	mitochondrial sorting and assembly machinery complex	4	0.0630541	0.0536586	0.0467744	0.0983087	0.0426147	0.0747846	0.0320182	0.14133
T481	GO_0001402	signal transduction involved in filamentous growth	5	0.119551	0.0698785	0.025838	0.0316277	0.0226861	0.0129767	0.140851	0.0560768
T482	GO_0001403	invasive growth in response to glucose limitation	33	0.117424	0.122765	0.038129	0.0655584	0.052277	0.0306149	0.0746248	0.131384
T483	GO_0001405	presequence translocase-associated import motor	7	0.0284389	0.0369123	0.0165209	0.0544553	0.0242282	0.0161915	0.0426432	0.095542
T484	GO_0001406	glycerophosphodiester transmembrane transporter activity	1	0.0185873	0.00439733	0.00249522	0.00386282	0.005629	0.00386561	0.0265782	0.03792
T485	GO_0001407	glycerophosphodiester transport	1	0.0185873	0.00439733	0.00249522	0.00386282	0.005629	0.00386561	0.0265782	0.03792
T486	GO_0001408	guanine nucleotide transport	1	0.0185873	0.00439733	0.00249522	0.00386282	0.005629	0.00386561	0.0265782	0.03792
T487	GO_0001409	guanine nucleotide transmembrane transporter activity	1	0.0185873	0.00439733	0.00249522	0.00386282	0.005629	0.00386561	0.0265782	0.03792
T488	GO_0001510	RNA methylation	69	0.0718092	0.0406447	0.0370977	0.0540657	0.0897302	0.0517498	0.212372	0.168378
T489	GO_0001522	pseudouridine synthesis	42	0.0578068	0.0347542	0.0532778	0.0379359	0.105661	0.0461384	0.0933992	0.0949274
T490	GO_0001558	regulation of cell growth	13	0.105757	0.0835327	0.0288894	0.107473	0.0614872	0.0420307	0.0501243	0.059518
T491	GO_0001578	microtubule bundle formation	1	0.0197629	0.0124264	0.00894898	0.00972573	0.00916877	0.00942679	0.0281762	0.0404131
T492	GO_0001664	G-protein coupled receptor binding	2	0.0172874	0.0228696	0.034119	0.0503731	0.0203979	0.00630596	0.0586896	0.0703736
T493	GO_0001666	response to hypoxia	4	0.0500591	0.0645754	0.0052806	0.0400681	0.0292132	0.0293397	0.0369631	0.0778463
T494	GO_0001671	ATPase activator activity	11	0.0361087	0.117137	0.0394754	0.0670275	0.0200715	0.0275321	0.0375639	0.0712974
T495	GO_0001680	tRNA 3'-terminal CCA addition	1	0.0185873	0.00439733	0.00249522	0.00386282	0.005629	0.00386561	0.0265782	0.03792
T496	GO_0001682	tRNA 5'-leader removal	3	0.0325217	0.103759	0.00546797	0.02957	0.0144328	0.0202715	0.0519768	0.06102
T497	GO_0001727	lipid kinase activity	12	0.0881143	0.0453882	0.0211714	0.104922	0.0363695	0.0292472	0.0573037	0.270905
T498	GO_0001731	formation of translation preinitiation complex	4	0.0381426	0.0252064	0.0128971	0.0247734	0.0175558	0.0217474	0.0918986	0.0450507
T499	GO_0001734	mRNA (N6-adenosine)-methyltransferase activity	1	0.0234646	0.00577827	0.00293454	0.011774	0.0158381	0.00467737	0.043138	0.0388211
T500	GO_0001786	phosphatidylserine binding	1	0.0206647	0.00773823	0.00781296	0.00638551	0.0118151	0.00527219	0.0266004	0.0375819
T501	GO_0001882	nucleoside binding	5	0.0233807	0.00815739	0.0206672	0.0271984	0.0193248	0.0206533	0.0250835	0.05621
T502	GO_0001932	regulation of protein phosphorylation	54	0.0946609	0.114611	0.0557448	0.0548241	0.122759	0.0640095	0.125784	0.0628555
T503	GO_0001933	negative regulation of protein phosphorylation	1	0.0185873	0.00439733	0.00249522	0.00386282	0.005629	0.00386561	0.0265782	0.03792
T504	GO_0001934	positive regulation of protein phosphorylation	9	0.0406433	0.0529835	0.0176507	0.0645816	0.0843053	0.0575066	0.0623816	0.0563497
T505	GO_0001948	glycoprotein binding	2	0.0250451	0.0136139	0.0065262	0.0120532	0.00931055	0.00643984	0.0273595	0.0556077
T506	GO_0001950	#N/A	85	0.0741594	0.143202	0.0601674	0.1499	0.132069	0.0731441	0.086691	0.0623279
T507	GO_0001965	G-protein alpha-subunit binding	2	0.0227742	0.0104889	0.00574506	0.0074568	0.00704822	0.00456612	0.0266181	0.0386832
T508	GO_0002083	4-hydroxybenzoate decaprenyltransferase activity	1	0.0185873	0.00439733	0.00249522	0.00386282	0.005629	0.00386561	0.0265782	0.03792
T509	GO_0002098	tRNA wobble uridine modification	22	0.0820372	0.151725	0.0382712	0.0293072	0.149204	0.0986716	0.0622172	0.0491095
T510	GO_0002107	generation of mature 3'-end of 5S rRNA generated by RNA polymerase III	1	0.0388023	0.0167341	0.0131429	0.00463087	0.0149702	0.0102881	0.0292496	0.0428856
T511	GO_0002109	maturation of SSU-rRNA from tricistronic rRNA transcript (SSU-rRNA, LSU-rRNA,5S)	1	0.0185873	0.00439733	0.00249522	0.00386282	0.005629	0.00386561	0.0265782	0.03792
T512	GO_0002143	tRNA wobble position uridine thiolation	5	0.0261041	0.0236716	0.0164387	0.0442174	0.0368215	0.00715901	0.0672146	0.0475305
T513	GO_0002181	cytoplasmic translation	165	0.0902312	0.103571	0.0259037	0.141594	0.108794	0.0593511	0.0431866	0.161604
T514	GO_0002188	translation reinitiation	3	0.0260215	0.00620054	0.00575651	0.0411692	0.0717533	0.0328495	0.0303485	0.040064
T515	GO_0003006	developmental process involved in reproduction	166	0.255403	0.162715	0.0999993	0.119879	0.158518	0.242815	0.109117	0.137398
T516	GO_0003333	amino acid transmembrane transport	26	0.058704	0.0860235	0.0264909	0.151341	0.0541177	0.0844574	0.0804405	0.0942169
T517	GO_0003400	regulation of COPII vesicle coating	4	0.0567874	0.146543	0.609049	0.0716083	0.363514	0.296546	0.0344457	0.0354836
T518	GO_0003674	molecular_function	4780	0.0588309	0.0519449	0.0406674	0.103923	0.0652112	0.0587041	0.0936841	0.0847784
T519	GO_0003676	nucleic acid binding	1501	0.189229	0.108782	0.04181	0.263246	0.196239	0.130331	0.125262	0.193104
T520	GO_0003677	DNA binding	582	0.153503	0.112075	0.0311494	0.186724	0.113433	0.0879758	0.131528	0.19311
T521	GO_0003678	DNA helicase activity	34	0.0787627	0.0991427	0.0218878	0.107273	0.0828202	0.059138	0.0729812	0.178075
T522	GO_0003680	AT DNA binding	3	0.0278434	0.0599362	0.00342403	0.0295549	0.0566294	0.0165787	0.0446563	0.0437352
T523	GO_0003682	chromatin binding	81	0.106622	0.235253	0.028873	0.0975876	0.0532517	0.0457945	0.0554069	0.0980148
T524	GO_0003684	damaged DNA binding	26	0.113379	0.223435	0.0469428	0.166693	0.108438	0.118442	0.170717	0.100109
T525	GO_0003688	DNA replication origin binding	30	0.0979914	0.0622752	0.0241789	0.145782	0.0125559	0.020962	0.134312	0.125685
T526	GO_0003689	DNA clamp loader activity	6	0.0419593	0.0263286	0.245033	0.0570693	0.0589908	0.0335666	0.0396613	0.0648294
T527	GO_0003690	double-stranded DNA binding	53	0.181444	0.131281	0.0259531	0.0638431	0.103082	0.101324	0.0482563	0.162193
T528	GO_0003691	double-stranded telomeric DNA binding	3	0.0613958	0.023698	0.0177008	0.066061	0.0136906	0.0149578	0.0656509	0.0423078
T529	GO_0003697	single-stranded DNA binding	49	0.113199	0.0520309	0.0366425	0.0813673	0.0930425	0.0943087	0.1875	0.044293
T530	GO_0003700	transcription factor activity, sequence-specific DNA binding	902	0.120033	0.15875	0.0212217	0.123507	0.152979	0.108702	0.0995454	0.111522
T531	GO_0003705	transcription factor activity, RNA polymerase II distal enhancer sequence-specific binding	5	0.0873972	0.0501823	0.0402642	0.0213959	0.0606824	0.0439502	0.042957	0.0424179
T532	GO_0003712	transcription cofactor activity	97	0.119386	0.188201	0.0335195	0.16219	0.0838847	0.0568764	0.0667558	0.170841
T533	GO_0003713	transcription coactivator activity	42	0.103874	0.0677006	0.0430368	0.0626553	0.147098	0.234292	0.100846	0.152542
T534	GO_0003714	transcription corepressor activity	36	0.154338	0.18307	0.0296434	0.0609953	0.0957188	0.0470528	0.170581	0.0616377
T535	GO_0003720	telomerase activity	6	0.0913387	0.129767	0.0133192	0.0169467	0.0606754	0.0298488	0.0336909	0.254834
T536	GO_0003721	telomerase RNA reverse transcriptase activity	1	0.0279929	0.0447474	0.00554454	0.0358137	0.034982	0.0519473	0.0272522	0.0783732
T537	GO_0003723	RNA binding	919	0.172926	0.813439	0.0533982	0.153933	0.262098	0.210314	0.141344	0.0814266
T538	GO_0003724	RNA helicase activity	39	0.0518041	0.0849737	0.0258219	0.061585	0.0652848	0.0340358	0.0561123	0.0925146
T539	GO_0003725	double-stranded RNA binding	7	0.0590878	0.0209933	0.0294971	0.0975227	0.0208816	0.0241199	0.0719035	0.102148
T540	GO_0003727	single-stranded RNA binding	16	0.073796	0.0619812	0.0296326	0.0562335	0.0747572	0.115082	0.0669565	0.0741245
T541	GO_0003729	mRNA binding	68	0.115906	0.0778626	0.0340972	0.116001	0.143324	0.0841278	0.0485774	0.230386
T542	GO_0003730	mRNA 3'-UTR binding	1	0.025767	0.0102408	0.00404186	0.0104186	0.0241521	0.0369448	0.0313438	0.126495
T543	GO_0003735	structural constituent of ribosome	229	0.129274	0.172202	0.0357398	0.145883	0.172401	0.11291	0.106824	0.155558
T544	GO_0003743	translation initiation factor activity	38	0.126582	0.0833264	0.0356071	0.0626218	0.0414631	0.0353142	0.0656857	0.1206
T545	GO_0003746	translation elongation factor activity	16	0.0781735	0.0505011	0.0161231	0.0424825	0.0536005	0.0489718	0.0667619	0.0561056
T546	GO_0003747	translation release factor activity	6	0.021984	0.0376318	0.167112	0.0337632	0.0169533	0.0276923	0.0319938	0.0483787
T547	GO_0003755	peptidyl-prolyl cis-trans isomerase activity	17	0.082835	0.075548	0.0267727	0.0407826	0.042576	0.0433645	0.0368422	0.10864
T548	GO_0003756	protein disulfide isomerase activity	5	0.0141268	0.0352828	0.00737304	0.0381264	0.0397268	0.0214582	0.0678351	0.0642904
T549	GO_0003774	motor activity	21	0.082848	0.239944	0.0408721	0.123617	0.0862077	0.074843	0.0461337	0.147442
T550	GO_0003777	microtubule motor activity	10	0.0722103	0.201291	0.0580492	0.0675985	0.101777	0.131266	0.0510753	0.201201
T551	GO_0003779	actin binding	43	0.105431	0.0495375	0.0193514	0.130933	0.0320084	0.034981	0.0653384	0.110436
T552	GO_0003785	actin monomer binding	2	0.247762	0.0144119	0.0225154	0.0182241	0.0260046	0.0122911	0.049923	0.0404759
T553	GO_0003786	actin lateral binding	2	0.0435485	0.101386	0.00204605	0.0483905	0.0242646	0.0159174	0.0310794	0.0561807
T554	GO_0003824	catalytic activity	2576	0.127664	0.167202	0.0409203	0.103062	0.118288	0.0805404	0.0505857	0.121823
T555	GO_0003825	alpha,alpha-trehalose-phosphate synthase (UDP-forming) activity	3	0.0247437	0.00616297	0.0149229	0.0134171	0.00610269	0.00679681	0.0260634	0.0408784
T556	GO_0003838	sterol 24-C-methyltransferase activity	1	0.0377636	0.0146937	0.00123504	0.102147	0.0241238	0.0131742	1	0.0385384
T557	GO_0003840	gamma-glutamyltransferase activity	1	0.0286195	0.162375	0.0045981	0.0502519	0.0167777	0.0161119	0.0395756	0.0432478
T558	GO_0003841	1-acylglycerol-3-phosphate O-acyltransferase activity	3	0.0257201	0.0240352	0.0223689	0.0256633	0.102202	0.0690623	0.0295077	0.0476925
T559	GO_0003842	1-pyrroline-5-carboxylate dehydrogenase activity	1	0.0208863	0.0176073	0.00146225	0.0093157	0.00918741	0.00683162	0.0332649	0.0380309
T560	GO_0003843	1,3-beta-D-glucan synthase activity	3	0.0452805	0.0581208	0.0327773	0.0578162	0.0742685	0.0831959	0.0691513	0.0631498
T561	GO_0003844	1,4-alpha-glucan branching enzyme activity	1	0.0242062	0.0111022	0.0050132	0.0356832	0.010757	0.00764182	0.0279955	0.0513581
T562	GO_0003848	2-amino-4-hydroxy-6-hydroxymethyldihydropteridine diphosphokinase activity	1	0.0559166	0.0132863	0.0442654	0.0115733	0.0384846	0.0533495	0.0310029	0.0312811
T563	GO_0003849	3-deoxy-7-phosphoheptulonate synthase activity	2	0.0270448	0.0137189	0.0168666	0.0702208	0.0192845	0.0131213	0.0305945	0.0424118
T564	GO_0003850	2-deoxyglucose-6-phosphatase activity	2	0.0185873	0.00439733	0.00249522	0.00386282	0.005629	0.00386561	0.0265782	0.03792
T565	GO_0003852	2-isopropylmalate synthase activity	2	0.0369897	0.052675	0.02184	0.0315268	0.031604	0.0255012	0.0312547	0.0544573
T566	GO_0003854	3-beta-hydroxy-delta5-steroid dehydrogenase activity	1	0.0185873	0.00439733	0.00249522	0.00386282	0.005629	0.00386561	0.0265782	0.03792
T567	GO_0003855	3-dehydroquinate dehydratase activity	1	0.0248703	0.0167707	0.00455882	0.0165204	0.0175137	0.00810531	0.0264961	0.0372843
T568	GO_0003856	3-dehydroquinate synthase activity	1	0.0315358	0.0133484	0.010273	0.0208157	0.0234073	0.00776637	0.0300749	0.0482287
T569	GO_0003857	3-hydroxyacyl-CoA dehydrogenase activity	1	0.0288293	0.00757619	0.00836329	0.0163755	0.0101866	0.00703691	0.0368832	0.0465244
T570	GO_0003860	3-hydroxyisobutyryl-CoA hydrolase activity	1	0.0185873	0.00439733	0.00249522	0.00386282	0.005629	0.00386561	0.0265782	0.03792
T571	GO_0003861	3-isopropylmalate dehydratase activity	1	0.0311907	0.0149618	0.00886237	0.0517949	0.0261244	0.0199257	0.0583275	0.220532
T572	GO_0003862	3-isopropylmalate dehydrogenase activity	1	0.0185873	0.00439733	0.00249522	0.00386282	0.005629	0.00386561	0.0265782	0.03792
T573	GO_0003864	3-methyl-2-oxobutanoate hydroxymethyltransferase activity	1	0.0450236	0.00544154	0.0213471	0.0559726	0.017849	0.0119794	0.0717113	0.0324435
T574	GO_0003865	3-oxo-5-alpha-steroid 4-dehydrogenase activity	1	0.0284175	0.00669234	0.0187066	0.0224449	0.00723855	0.00809591	0.0246178	0.0525382
T575	GO_0003866	3-phosphoshikimate 1-carboxyvinyltransferase activity	1	0.0270617	0.0156012	0.00421543	0.0196745	0.0168406	0.0199536	0.0374717	0.0441426
T576	GO_0003867	4-aminobutyrate transaminase activity	1	0.0185873	0.00439733	0.00249522	0.00386282	0.005629	0.00386561	0.0265782	0.03792
T577	GO_0003869	#N/A	1	0.0185873	0.00439733	0.00249522	0.00386282	0.005629	0.00386561	0.0265782	0.03792
T578	GO_0003870	5-aminolevulinate synthase activity	1	0.0267237	0.00899793	0.00236459	0.00786983	0	0.0139655	0.0270124	0.0655994
T579	GO_0003871	5-methyltetrahydropteroyltriglutamate-homocysteine S-methyltransferase activity	1	0.0370429	0.01424	0.00909969	0.0121997	0.0372573	0.0102958	0.0428962	0.0468251
T580	GO_0003872	6-phosphofructokinase activity	2	0.195399	0.0731973	0.0066545	0.0515141	0.0158669	0.00906546	0.031489	0.158811
T581	GO_0003873	6-phosphofructo-2-kinase activity	4	0.161596	0.0561959	0.0265109	0.139377	0.0592502	0.0504477	0.119327	0.106397
T582	GO_0003876	AMP deaminase activity	1	0.0277065	0.0481795	0.0087053	0.00816568	0.00609914	0.00564812	0.030138	0.0663456
T583	GO_0003877	ATP adenylyltransferase activity	2	0.0252716	0.0222036	0.00531337	0.00610226	0.0192661	0.00935667	0.0327951	0.0491075
T584	GO_0003878	ATP citrate synthase activity	1	0.019337	0.00492815	0.0052063	0.00222257	0.00579215	0.00364639	0.024548	0.0403242
T585	GO_0003879	ATP phosphoribosyltransferase activity	1	0.0363784	0.0380371	0.0149719	0.0124005	0.0109896	0.0069171	0.0405616	0.0429417
T586	GO_0003880	protein C-terminal carboxyl O-methyltransferase activity	2	0.0275619	0.0139819	0.00657112	0.00978531	0.00881579	0.00666581	0.0282305	0.0387769
T587	GO_0003881	CDP-diacylglycerol-inositol 3-phosphatidyltransferase activity	1	0.0185873	0.00439733	0.00249522	0.00386282	0.005629	0.00386561	0.0265782	0.03792
T588	GO_0003882	CDP-diacylglycerol-serine O-phosphatidyltransferase activity	1	0.0214007	0.0114073	0.0149439	0.0222438	0.0162669	0.0126383	0.0329241	0.0433541
T589	GO_0003883	CTP synthase activity	2	0.0291994	0.00655802	0.0103863	0.0130276	0.0261398	0.0152487	0.0441078	0.0415894
T590	GO_0003885	D-arabinono-1,4-lactone oxidase activity	1	0.0308394	0.00545309	0.00254484	0.00510414	0.0175181	0.00522074	0.0284826	0.0388123
T591	GO_0003887	DNA-directed DNA polymerase activity	63	0.245664	0.0975291	0.053558	0.0394404	0.0667684	0.0795411	0.0593435	0.0774229
T592	GO_0003896	DNA primase activity	2	0.0243919	0.0284031	0.00676746	0.0096528	0.0130701	0.00609409	0.0289811	0.0437481
T593	GO_0003899	DNA-directed 5'-3' RNA polymerase activity	34	0.0859391	0.0545138	0.057613	0.0780675	0.0469716	0.035316	0.0630157	0.0702522
T594	GO_0003904	deoxyribodipyrimidine photo-lyase activity	1	0.0185873	0.00439733	0.00249522	0.00386282	0.005629	0.00386561	0.0265782	0.03792
T595	GO_0003905	alkylbase DNA N-glycosylase activity	1	0.0185873	0.00439733	0.00249522	0.00386282	0.005629	0.00386561	0.0265782	0.03792
T596	GO_0003906	DNA-(apurinic or apyrimidinic site) lyase activity	6	0.0427432	0.0410098	0.0403622	0.0583385	0.0302834	0.017618	0.109747	0.139772
T597	GO_0003908	methylated-DNA-[protein]-cysteine S-methyltransferase activity	1	0.0359247	0.00472429	0.0027128	0.00890235	0.0061075	0.00463228	0.0268664	0.0344407
T598	GO_0003910	DNA ligase (ATP) activity	2	0.0170029	0.0199487	0.0176043	0.0124982	0.0136569	0.0189016	0.0286981	0.0396866
T599	GO_0003916	DNA topoisomerase activity	4	0.0269309	0.0182405	0.0105319	0.0445205	0.0275549	0.0167848	0.0269622	0.0550363
T600	GO_0003917	DNA topoisomerase type I activity	2	0.0294221	0.0145147	0.0192319	0.0178626	0.0128811	0.00780061	0.0384698	0.0427444
T601	GO_0003918	DNA topoisomerase type II (ATP-hydrolyzing) activity	2	0.0610232	0.0125475	0.00453489	0.011084	0.00854683	0.00919835	0.0211096	0.045767
T602	GO_0003919	FMN adenylyltransferase activity	1	0.0674908	0.0876952	0.00985468	0.00953364	0.0054127	0.00633618	0.0288373	0.0567496
T603	GO_0003922	GMP synthase (glutamine-hydrolyzing) activity	1	0.0185873	0.00439733	0.00249522	0.00386282	0.005629	0.00386561	0.0265782	0.03792
T604	GO_0003923	GPI-anchor transamidase activity	5	0.0931658	0.0281961	0.385889	0.081802	0.168259	0.0359111	0.104724	0.0565742
T605	GO_0003924	GTPase activity	175	0.0917409	0.0924541	0.0451775	0.125689	0.0779562	0.0942877	0.113212	0.0889841
T606	GO_0003933	GTP cyclohydrolase activity	2	0.0185873	0.00439733	0.00249522	0.00386282	0.005629	0.00386561	0.0265782	0.03792
T607	GO_0003934	GTP cyclohydrolase I activity	1	0.0185873	0.00439733	0.00249522	0.00386282	0.005629	0.00386561	0.0265782	0.03792
T608	GO_0003935	GTP cyclohydrolase II activity	1	0.0185873	0.00439733	0.00249522	0.00386282	0.005629	0.00386561	0.0265782	0.03792
T609	GO_0003937	IMP cyclohydrolase activity	2	0.0837806	0.004895	0.00339662	0.00550459	0.00676289	0.00399535	0.0282486	0.107055
T610	GO_0003938	IMP dehydrogenase activity	3	0.0314513	0.00758449	0.00263803	0.00649465	0.0164037	0.00714394	0.0245364	0.0378664
T611	GO_0003939	L-iditol 2-dehydrogenase activity	2	0.0185873	0.00439733	0.00249522	0.00386282	0.005629	0.00386561	0.0265782	0.03792
T612	GO_0003941	L-serine ammonia-lyase activity	3	0.0248414	0.0172806	0.0110091	0.00949215	0.0168933	0.0119181	0.0273573	0.0641944
T613	GO_0003942	N-acetyl-gamma-glutamyl-phosphate reductase activity	2	0.292735	0.0048198	0.00260494	0.0139692	0.00586663	0.00370094	0.024312	0.0401602
T614	GO_0003949	1-(5-phosphoribosyl)-5-[(5-phosphoribosylamino)methylideneamino]imidazole-4-carboxamide isomerase activity	1	0.0218815	0.0540066	0.0105073	0.0115733	0.031169	0.0141517	0.0525702	0.0423688
T615	GO_0003951	NAD+ kinase activity	3	0.236967	0.0369265	0.0166574	0.313407	0.0387189	0.0543774	0.0204168	0.0503744
T616	GO_0003952	NAD+ synthase (glutamine-hydrolyzing) activity	1	0.0203946	0.128184	0.0033384	0.0169232	0.00681652	0.0107376	0.0265782	0.108844
T617	GO_0003955	NAD(P)H dehydrogenase (quinone) activity	1	0.0207408	0.0199628	0.00291358	0.0105262	0.0077727	0.00679079	0.0276594	0.0468509
T618	GO_0003958	NADPH-hemoprotein reductase activity	1	0.0230455	0.0185585	0.00864963	0.00956264	0.0155294	0.0155794	0.0272971	0.0401587
T619	GO_0003959	NADPH dehydrogenase activity	2	0.0564937	0.0881086	0.00305378	0.0414535	0.0206635	0.0110354	0.0297582	0.0423563
T620	GO_0003960	NADPH:quinone reductase activity	1	0.033667	0.0142071	0.00416863	0.0114948	0.011724	0.0138263	0.0379131	0.0449572
T621	GO_0003961	O-acetylhomoserine aminocarboxypropyltransferase activity	1	0.0185676	0.0434846	0.110301	0.0653329	0.0134752	0.0127899	0.047463	0.0334425
T622	GO_0003962	cystathionine gamma-synthase activity	3	0.0216063	0.0200013	0.0106362	0.0136298	0.0103361	0.00809598	0.0294189	0.0482661
T623	GO_0003964	RNA-directed DNA polymerase activity	56	0.0477385	0.0489979	0.0111011	0.0494255	0.0393929	0.0506829	0.0257765	0.205149
T624	GO_0003972	RNA ligase (ATP) activity	1	0.0181989	0.00939075	0.00867175	0.00860171	0.0058565	0.00410713	0.115004	0.0363129
T625	GO_0003975	UDP-N-acetylglucosamine-dolichyl-phosphate N-acetylglucosaminephosphotransferase activity	1	0.0185873	0.00439733	0.00249522	0.00386282	0.005629	0.00386561	0.0265782	0.03792
T626	GO_0003977	UDP-N-acetylglucosamine diphosphorylase activity	1	0.043345	0.0413058	0.00701657	0.0160183	0.0065149	0.00481217	0.0411509	0.0628306
T627	GO_0003978	UDP-glucose 4-epimerase activity	1	0.0185873	0.00439733	0.00249522	0.00386282	0.005629	0.00386561	0.0265782	0.03792
T628	GO_0003980	UDP-glucose:glycoprotein glucosyltransferase activity	1	0.028394	0.00798518	0.00327818	0.0118513	0.0113397	0.00657295	0.0278712	0.0389047
T629	GO_0003983	UTP:glucose-1-phosphate uridylyltransferase activity	2	0.0204558	0.0160318	0.0180479	0.00745291	0.0196453	0.0209339	0.0242727	0.0453518
T630	GO_0003984	acetolactate synthase activity	2	0.0552905	0.00492249	0.0134069	0.0490018	0.0178814	0.010241	0.0317331	0.0425442
T631	GO_0003985	acetyl-CoA C-acetyltransferase activity	1	0.0185873	0.00439733	0.00249522	0.00386282	0.005629	0.00386561	0.0265782	0.03792
T632	GO_0003986	acetyl-CoA hydrolase activity	1	0.0185873	0.00439733	0.00249522	0.00386282	0.005629	0.00386561	0.0265782	0.03792
T633	GO_0003987	acetate-CoA ligase activity	2	0.114922	0.0289378	0.0294645	0.0324105	0.00937324	0.00802074	0.0550468	0.0666693
T634	GO_0003988	acetyl-CoA C-acyltransferase activity	2	0.0399545	0.00673044	0.00448182	0.00545727	0.00866346	0.00756867	0.0258691	0.03792
T635	GO_0003989	acetyl-CoA carboxylase activity	2	0.0211024	0.0120761	0.109735	0.0244366	0.0495686	0.0475104	0.0373605	0.0382501
T636	GO_0003991	acetylglutamate kinase activity	1	0.129846	0.00523837	0.00209249	0.0105578	0.00780327	0.00293056	0.0265184	0.036422
T637	GO_0003992	N2-acetyl-L-ornithine:2-oxoglutarate 5-aminotransferase activity	1	0.0234244	0.0154504	0.00938583	0.0108619	0.00420677	0.00546227	0.0259407	0.0368429
T638	GO_0003993	acid phosphatase activity	9	0.0525319	0.0453055	0.0200571	0.0361692	0.057751	0.0816612	0.0317583	0.0251524
T639	GO_0003994	aconitate hydratase activity	2	0.0316873	0.0127278	0.143108	0.0163736	0.0294975	0.0290107	0.0569733	0.0422699
T640	GO_0003995	acyl-CoA dehydrogenase activity	1	0.0234085	0.0191534	0.00301057	0.00197858	0.0103724	0.028118	0.0259983	0.041241
T641	GO_0003997	acyl-CoA oxidase activity	1	0.0244443	0.0137397	0.00271484	0.0091366	0.0123959	0.0117042	0.0294532	0.039612
T642	GO_0003999	adenine phosphoribosyltransferase activity	2	0.0315766	0.0139922	0.0247495	0.0535394	0.0253429	0.0100495	0.0319214	0.047232
T643	GO_0004001	adenosine kinase activity	1	0.0278408	0.0180397	0.00264844	0.018984	0.0150915	0.0113549	0.0264106	0.0705485
T644	GO_0004003	ATP-dependent DNA helicase activity	21	0.0704514	0.039281	0.0233684	0.0433668	0.0450539	0.0495771	0.137981	0.0707118
T645	GO_0004004	ATP-dependent RNA helicase activity	29	0.057007	0.0682572	0.0199969	0.0407352	0.0595786	0.0405834	0.059334	0.143869
T646	GO_0004008	copper-exporting ATPase activity	2	0.0269944	0.0207781	0.0108796	0.0810224	0.0257803	0.0269546	0.117814	0.0501143
T647	GO_0004012	phospholipid-translocating ATPase activity	9	0.0593632	0.0200568	0.0204072	0.043196	0.00773681	0.0220285	0.0662941	0.0912953
T648	GO_0004013	adenosylhomocysteinase activity	1	0.0185873	0.00439733	0.00249522	0.00386282	0.005629	0.00386561	0.0265782	0.03792
T649	GO_0004014	adenosylmethionine decarboxylase activity	1	0.298893	0.0366106	0.00498036	0.00951998	0.0234084	0.00575644	0.0265232	0.101773
T650	GO_0004015	adenosylmethionine-8-amino-7-oxononanoate transaminase activity	1	0.0251897	0.0160022	0.0253537	0.00712822	0.0323376	0.0158057	0.0298066	0.03457
T651	GO_0004016	adenylate cyclase activity	1	0.0194243	0.00992505	0.0195418	0.014419	0.0145855	0.0101222	0.0617852	0.0352007
T652	GO_0004017	adenylate kinase activity	6	0.0468448	0.136329	0.00666289	0.0270534	0.027794	0.034668	0.0277807	0.0605924
T653	GO_0004018	N6-(1,2-dicarboxyethyl)AMP AMP-lyase (fumarate-forming) activity	1	0.0185873	0.00439733	0.00249522	0.00386282	0.005629	0.00386561	0.0265782	0.03792
T654	GO_0004019	adenylosuccinate synthase activity	1	0.0334954	0.0292265	0.0255499	0.0211698	0.00799047	0.00752697	0.100951	0.041338
T655	GO_0004020	adenylylsulfate kinase activity	1	0.0185873	0.00439733	0.00249522	0.00386282	0.005629	0.00386561	0.0265782	0.03792
T656	GO_0004021	L-alanine:2-oxoglutarate aminotransferase activity	2	0.0185873	0.00439733	0.00249522	0.00386282	0.005629	0.00386561	0.0265782	0.03792
T657	GO_0004022	alcohol dehydrogenase (NAD) activity	6	0.0426222	0.0367673	0.00826835	0.0369261	0.0272242	0.0240651	0.0288243	0.0763011
T658	GO_0004026	alcohol O-acetyltransferase activity	6	0.0256664	0.0400073	0.0165087	0.0553333	0.0415615	0.0426786	0.0777745	0.0487672
T659	GO_0004028	3-chloroallyl aldehyde dehydrogenase activity	1	0.0230626	0.0109751	0.0035052	0.00758835	0.0136531	0.0114882	0.02786	0.0810109
T660	GO_0004029	aldehyde dehydrogenase (NAD) activity	5	0.0354563	0.00711177	0.00817129	0.0352259	0.00913104	0.00856928	0.0445542	0.0407343
T661	GO_0004030	aldehyde dehydrogenase [NAD(P)+] activity	6	0.0324531	0.0135104	0.00973012	0.0172355	0.0354589	0.0203325	0.040014	0.046796
T662	GO_0004032	alditol:NADP+ 1-oxidoreductase activity	6	0.211779	0.0690299	0.0223642	0.0412464	0.0428845	0.0235875	0.0485259	0.0589019
T663	GO_0004033	aldo-keto reductase (NADP) activity	10	0.05272	0.0368879	0.0241242	0.0319582	0.026543	0.0123157	0.0706298	0.0547062
T664	GO_0004034	aldose 1-epimerase activity	1	0.0185873	0.00439733	0.00249522	0.00386282	0.005629	0.00386561	0.0265782	0.03792
T665	GO_0004035	alkaline phosphatase activity	2	0.0341324	0.0796128	0.00370692	0.0482367	0.00833146	0.00981248	0.0241539	0.037395
T666	GO_0004037	allantoicase activity	1	0.0264731	0.0104276	0.00353562	0.00764334	0.0164643	0.0186259	0.02716	0.0405698
T667	GO_0004038	allantoinase activity	1	0.0333698	0.00744352	0.00382537	0.0295133	0.142053	0.131517	0.0247905	0.041381
T668	GO_0004039	allophanate hydrolase activity	1	0.0167465	0.00837721	0.00469284	0.00664745	0.0043294	0.00527043	0.0356694	0.03792
T669	GO_0004040	amidase activity	1	0.0217303	0.0295035	0.0166749	0.0270247	0.0333894	0.0169113	0.027014	0.0338984
T670	GO_0004042	acetyl-CoA:L-glutamate N-acetyltransferase activity	2	0.0472361	0.0314901	0.0345755	0.0132037	0.349349	0.175738	0.0463764	0.0424407
T671	GO_0004043	L-aminoadipate-semialdehyde dehydrogenase activity	1	0.025367	0.021458	0.027199	0.0122052	0.0216311	0.0054403	0.0318099	0.0389069
T672	GO_0004044	amidophosphoribosyltransferase activity	2	0.0153928	0.0261496	0.00469473	0.0314759	0.00866859	0.00909515	0.0282197	0.05265
T673	GO_0004045	aminoacyl-tRNA hydrolase activity	2	0.0185873	0.00439733	0.00249522	0.00386282	0.005629	0.00386561	0.0265782	0.03792
T674	GO_0004047	aminomethyltransferase activity	1	0.0196531	0.00629841	0.00380811	0.0588967	0.0191235	0.022116	0.0221263	0.039024
T675	GO_0004048	anthranilate phosphoribosyltransferase activity	1	0.0185873	0.00439733	0.00249522	0.00386282	0.005629	0.00386561	0.0265782	0.03792
T676	GO_0004049	anthranilate synthase activity	2	0.0236112	0.841731	0.0112193	0.0120331	0.752739	0.921465	0.0525991	0.0571401
T677	GO_0004053	arginase activity	1	0.0185873	0.00439733	0.00249522	0.00386282	0.005629	0.00386561	0.0265782	0.03792
T678	GO_0004055	argininosuccinate synthase activity	1	0.0185873	0.00439733	0.00249522	0.00386282	0.005629	0.00386561	0.0265782	0.03792
T679	GO_0004056	argininosuccinate lyase activity	1	0.0185873	0.00439733	0.00249522	0.00386282	0.005629	0.00386561	0.0265782	0.03792
T680	GO_0004057	arginyltransferase activity	1	0.0268977	0.0279654	0.0108305	0.0392178	0.018126	0.0098745	0.051703	0.0487649
T681	GO_0004059	aralkylamine N-acetyltransferase activity	1	0.0185873	0.00439733	0.00249522	0.00386282	0.005629	0.00386561	0.0265782	0.03792
T682	GO_0004061	arylformamidase activity	1	0.0689741	0.190666	0.00599659	0.0204411	0.0934765	0.131171	0.0296647	0.0506977
T683	GO_0004065	arylsulfatase activity	1	0.0185873	0.00439733	0.00249522	0.00386282	0.005629	0.00386561	0.0265782	0.03792
T684	GO_0004066	asparagine synthase (glutamine-hydrolyzing) activity	3	0.0398414	0.0164835	0.064517	0.0423608	0.0156869	0.00812999	0.0564894	0.0642501
T685	GO_0004067	asparaginase activity	5	0.0227143	0.0055528	0.00862801	0.00490892	0.00612452	0.00448999	0.025228	0.0406587
T686	GO_0004069	L-aspartate:2-oxoglutarate aminotransferase activity	2	0.0270968	0.0280627	0.0356075	0.0299728	0.010574	0.0063638	0.0847306	0.0554843
T687	GO_0004070	aspartate carbamoyltransferase activity	1	0.0238901	0.0237147	0.00352952	0.011801	0.0343869	0.00849254	0.0373601	0.0512176
T688	GO_0004072	aspartate kinase activity	1	0.0249306	0.0149506	0.0275423	0.0360574	0.00848402	0.00701084	0.0287852	0.0637785
T689	GO_0004073	aspartate-semialdehyde dehydrogenase activity	1	0.0185873	0.00439733	0.00249522	0.00386282	0.005629	0.00386561	0.0265782	0.03792
T690	GO_0004075	biotin carboxylase activity	5	0.0248253	0.0580557	0.0561624	0.0315853	0.106092	0.0919207	0.0327827	0.040393
T691	GO_0004076	biotin synthase activity	1	0.0185873	0.00439733	0.00249522	0.00386282	0.005629	0.00386561	0.0265782	0.03792
T692	GO_0004077	biotin-[acetyl-CoA-carboxylase] ligase activity	1	0.036199	0.0152308	0.00266456	0.0287472	0.0315467	0.0315242	0.0452794	0.0393884
T693	GO_0004078	biotin-[methylcrotonoyl-CoA-carboxylase] ligase activity	1	0.0331518	0.029012	0.009185	0.0285007	0.0174786	0.0225203	0.0284668	0.0409399
T694	GO_0004079	biotin-[methylmalonyl-CoA-carboxytransferase] ligase activity	1	0.0417846	0.0138943	0.00452301	0.0250044	0.0243774	0.0287095	0.0405261	0.0426151
T695	GO_0004080	biotin-[propionyl-CoA-carboxylase (ATP-hydrolyzing)] ligase activity	1	0.0213589	0.0153201	0.00570406	0.00952318	0.0379815	0.00866567	0.029678	0.0448473
T696	GO_0004081	bis(5'-nucleosyl)-tetraphosphatase (asymmetrical) activity	1	0.02517	0.0123907	0.00785805	0.0113032	0.00688855	0.020487	0.0410128	0.0375803
T697	GO_0004088	carbamoyl-phosphate synthase (glutamine-hydrolyzing) activity	3	0.0289092	0.0240309	0.0219883	0.0198467	0.0314578	0.00968452	0.0316873	0.0758779
T698	GO_0004089	carbonate dehydratase activity	1	0.0200095	0.019506	0.00349622	0.0163294	0.0183604	0.0107607	0.0397956	0.0232276
T699	GO_0004090	carbonyl reductase (NADPH) activity	5	0.037259	0.0302431	0.0179255	0.0398614	0.0651808	0.0650108	0.0281524	0.0483538
T700	GO_0004091	#N/A	12	0.353809	0.0317821	0.0975239	0.0868165	0.0268525	0.0316015	0.0570107	0.0425336
T701	GO_0004092	carnitine O-acetyltransferase activity	3	0.0316165	0.0240401	0.00978088	0.0420321	0.0174148	0.00694167	0.0236209	0.0395281
T702	GO_0004096	catalase activity	2	0.0197666	0.0263566	0.00926998	0.0149245	0.00837926	0.00788718	0.0444381	0.0432821
T703	GO_0004099	chitin deacetylase activity	2	0.0827593	0.139139	0.223572	0.299131	0.0298598	0.025177	0.0499662	0.043167
T704	GO_0004100	chitin synthase activity	3	0.0769715	0.023635	0.249614	0.234763	0.0204818	0.014199	0.17134	0.0676842
T705	GO_0004103	choline kinase activity	2	0.0311807	0.0116681	0.0141307	0.0310377	0.0612156	0.0570344	0.0446751	0.0538829
T706	GO_0004105	choline-phosphate cytidylyltransferase activity	1	0.0267871	0.0282613	0.00617499	0.00600996	0.0124198	0.0159196	0.0275956	0.0513096
T707	GO_0004106	chorismate mutase activity	1	0.0186745	0.00709207	0.00249906	0.00355122	0.00955733	0.004151	0.0274297	0.0416345
T708	GO_0004107	chorismate synthase activity	1	0.0185873	0.00439733	0.00249522	0.00386282	0.005629	0.00386561	0.0265782	0.03792
T709	GO_0004108	citrate (Si)-synthase activity	3	0.0200885	0.00637446	0.00250014	0.00892812	0.00919736	0.0290689	0.028385	0.0348444
T710	GO_0004109	coproporphyrinogen oxidase activity	1	0.0185873	0.00439733	0.00249522	0.00386282	0.005629	0.00386561	0.0265782	0.03792
T711	GO_0004112	cyclic-nucleotide phosphodiesterase activity	4	0.0348321	0.106189	0.0537695	0.0250029	0.0486582	0.0120459	0.0545198	0.0425546
T712	GO_0004113	2',3'-cyclic-nucleotide 3'-phosphodiesterase activity	2	0.156909	0.031739	0.243691	0.02047	0.0188196	0.0118764	0.13707	0.0484058
T713	GO_0004115	3',5'-cyclic-AMP phosphodiesterase activity	2	0.0286147	0.0469126	0.0090835	0.0171114	0.0208242	0.0126539	0.0331965	0.0826184
T714	GO_0004121	cystathionine beta-lyase activity	3	0.0339391	0.0150398	0.0149723	0.0123876	0.0225192	0.0151281	0.0291534	0.0414531
T715	GO_0004122	cystathionine beta-synthase activity	1	0.0345216	0.0078003	0.0228571	0.0125572	0.00594222	0.00547135	0.0310545	0.0468974
T716	GO_0004123	cystathionine gamma-lyase activity	1	0.0185873	0.00439733	0.00249522	0.00386282	0.005629	0.00386561	0.0265782	0.03792
T717	GO_0004124	cysteine synthase activity	2	0.0252805	0.0774132	0.0791105	0.104657	0.029431	0.019271	0.0344907	0.0463733
T718	GO_0004126	cytidine deaminase activity	1	0.0179737	0.0453035	0.0026358	0.024542	0.0107304	0.00864907	0.0263847	0.0428042
T719	GO_0004128	cytochrome-b5 reductase activity, acting on NAD(P)H	2	0.202624	0.0173111	0.0454304	0.300043	0.00965936	0.00363762	0.0400628	0.0603383
T720	GO_0004129	cytochrome-c oxidase activity	19	0.05181	0.116249	0.0343311	0.0375639	0.0195379	0.0112174	0.0469991	0.0541159
T721	GO_0004130	cytochrome-c peroxidase activity	1	0.0180381	0.0110563	0.0339308	0.0136873	0.00581226	0.0053446	0.0499662	0.0382327
T722	GO_0004131	cytosine deaminase activity	1	0.0185873	0.00439733	0.00249522	0.00386282	0.005629	0.00386561	0.0265782	0.03792
T723	GO_0004132	dCMP deaminase activity	1	0.0195693	0.00936476	0.00621583	0.00599516	0.00771008	0.010343	0.0240492	0.0401419
T724	GO_0004134	4-alpha-glucanotransferase activity	1	0.0272398	0.227697	0.032645	0.154915	0.0183989	0.0156307	0.298856	0.0381997
T725	GO_0004135	amylo-alpha-1,6-glucosidase activity	1	0.0375669	0.101087	0.0953891	0.119783	0.0149532	0.0165262	0.208856	0.0402968
T726	GO_0004140	dephospho-CoA kinase activity	1	0.0277968	0.00936017	0.0154718	0.00605331	0.005829	0.00780277	0.0607217	0.0384248
T727	GO_0004141	dethiobiotin synthase activity	1	0.0171762	0.0139483	0.00735765	0.00312316	0.00621971	0.00580475	0.0246283	0.034956
T728	GO_0004142	diacylglycerol cholinephosphotransferase activity	2	0.0229389	0.0181689	0.0210195	0.00681116	0.0364145	0.0104936	0.0326777	0.0382629
T729	GO_0004143	diacylglycerol kinase activity	3	0.0279661	0.0313358	0.0123319	0.0731695	0.0327557	0.0119393	0.0504889	0.0561494
T730	GO_0004144	diacylglycerol O-acyltransferase activity	1	0.0381155	0.00487273	0.00310456	0.0106864	0.00765414	0.00553447	0.0246161	0.0460698
T731	GO_0004145	diamine N-acetyltransferase activity	1	0.0185873	0.00439733	0.00249522	0.00386282	0.005629	0.00386561	0.0265782	0.03792
T732	GO_0004146	dihydrofolate reductase activity	1	0.0240294	0.0076642	0.0363878	0.0990296	0.0111399	0.0120615	0.0281549	0.0419429
T733	GO_0004148	dihydrolipoyl dehydrogenase activity	2	0.0295749	0.0184355	0.0649738	0.0259827	0.0396989	0.0209083	0.0399172	0.0388723
T734	GO_0004149	dihydrolipoyllysine-residue succinyltransferase activity	1	0.0185873	0.00439733	0.00249522	0.00386282	0.005629	0.00386561	0.0265782	0.03792
T735	GO_0004150	dihydroneopterin aldolase activity	1	0.034364	0.0135386	0.0299951	0.0246007	0.0877817	0.109112	0.027384	0.0413105
T736	GO_0004151	dihydroorotase activity	1	0.0398591	0.00525399	0.00472499	0.00822767	0.0230282	0.00819004	0.0283558	0.0691396
T737	GO_0004156	dihydropteroate synthase activity	1	0.0338207	0.0165376	0.0584578	0.017232	0.0698892	0.103115	0.0319778	0.0399734
T738	GO_0004158	dihydroorotate oxidase activity	1	0.0185873	0.00439733	0.00249522	0.00386282	0.005629	0.00386561	0.0265782	0.03792
T739	GO_0004160	dihydroxy-acid dehydratase activity	1	0.0207394	0.00900464	0.00922124	0.0107017	0.00618114	0.0092938	0.0343357	0.0635577
T740	GO_0004161	dimethylallyltranstransferase activity	2	0.0188187	0.00469983	0.00394385	0.015753	0.00590986	0.0107106	0.0267507	0.0458281
T741	GO_0004163	diphosphomevalonate decarboxylase activity	1	0.0234409	0.00502437	0.0123627	0.0065335	0.0244248	0.00999453	0.0342554	0.0428932
T742	GO_0004164	diphthine synthase activity	1	0.0185873	0.00439733	0.00249522	0.00386282	0.005629	0.00386561	0.0265782	0.03792
T743	GO_0004165	dodecenoyl-CoA delta-isomerase activity	2	0.0274275	0.0197445	0.00915911	0.0194375	0.0338414	0.021005	0.052081	0.0515746
T744	GO_0004168	dolichol kinase activity	1	0.028749	0.0078337	0.0590175	0.020433	0.0135481	0.0115995	0.0368416	0.0356241
T745	GO_0004169	dolichyl-phosphate-mannose-protein mannosyltransferase activity	7	0.0925871	0.0652152	0.0218501	0.0432544	0.0182934	0.0245318	0.0746799	0.0423076
T746	GO_0004170	dUTP diphosphatase activity	1	0.0232016	0.0083288	0.00174071	0.0369463	0.0151173	0.0445152	0.0267611	0.0398249
T747	GO_0004174	electron-transferring-flavoprotein dehydrogenase activity	1	0.0300185	0.0113424	0.00606313	0.0166114	0.00513026	0.0115304	0.0374619	0.0388064
T748	GO_0004175	endopeptidase activity	114	0.140767	0.153603	0.0492932	0.210116	0.145552	0.140526	0.0484449	0.477524
T749	GO_0004176	ATP-dependent peptidase activity	2	0.0248267	0.0311484	0.0249089	0.0225108	0.017129	0.0122319	0.0476036	0.0400509
T750	GO_0004177	aminopeptidase activity	17	0.0811508	0.163376	0.0188778	0.0466176	0.103385	0.0980388	0.0310697	0.130913
T751	GO_0004180	carboxypeptidase activity	5	0.147906	0.0553999	0.0671228	0.0226392	0.090714	0.0407602	0.0313188	0.0461657
T752	GO_0004181	metallocarboxypeptidase activity	2	0.177798	0.00643759	0.00357886	0.0101201	0.0295753	0.0161034	0.0265782	0.0386814
T753	GO_0004185	serine-type carboxypeptidase activity	3	0.0313989	0.045847	0.0270016	0.0228243	0.0357351	0.0256536	0.0675848	0.0443294
T754	GO_0004190	aspartic-type endopeptidase activity	53	0.0517112	0.114196	0.0119706	0.0442543	0.0725419	0.0197045	0.209575	0.0900992
T755	GO_0004197	cysteine-type endopeptidase activity	6	0.0498225	0.0334506	0.0288936	0.134076	0.027088	0.02396	0.0507946	0.125691
T756	GO_0004198	calcium-dependent cysteine-type endopeptidase activity	1	0.0201892	0.00766804	0.00448576	0.0105656	0.0106416	0.00451127	0.0254064	0.0407146
T757	GO_0004221	#N/A	19	0.0472006	0.0485619	0.0195866	0.0848664	0.043454	0.0316425	0.0265427	0.0563774
T758	GO_0004222	metalloendopeptidase activity	21	0.104961	0.243273	0.054958	0.103105	0.25105	0.30571	0.0773051	0.202763
T759	GO_0004252	serine-type endopeptidase activity	12	0.0373325	0.0867797	0.0292806	0.0566809	0.026697	0.0115624	0.0450607	0.0696009
T760	GO_0004298	threonine-type endopeptidase activity	14	0.0315484	0.021638	0.00464613	0.014159	0.0150218	0.0152737	0.0543929	0.0608009
T761	GO_0004300	enoyl-CoA hydratase activity	2	0.0300517	0.0200566	0.00926407	0.0110186	0.0115201	0.0084965	0.0369226	0.0720875
T762	GO_0004301	epoxide hydrolase activity	2	0.0844432	0.143899	0.0159594	0.0392191	0.0147655	0.0085779	0.0307669	0.0475884
T763	GO_0004305	ethanolamine kinase activity	2	0.0278298	0.0207881	0.0132748	0.0482282	0.0599382	0.0562459	0.0430255	0.0344385
T764	GO_0004306	ethanolamine-phosphate cytidylyltransferase activity	1	0.0304753	0.0108808	0.00399677	0.0124275	0.0162237	0.0140256	0.0379966	0.0354914
T765	GO_0004307	ethanolaminephosphotransferase activity	1	0.0220949	0.0366162	0.0406506	0.0217424	0.00917466	0.0138117	0.0381496	0.0437365
T766	GO_0004309	exopolyphosphatase activity	2	0.0379961	0.07065	0.0284545	0.0876665	0.0342373	0.034139	0.153026	0.0455097
T767	GO_0004310	farnesyl-diphosphate farnesyltransferase activity	1	0.0185873	0.00439733	0.00249522	0.00386282	0.005629	0.00386561	0.0265782	0.03792
T768	GO_0004311	farnesyltranstransferase activity	3	0.0215866	0.0354081	0.0112568	0.0413849	0.0224484	0.0199782	0.0343336	0.0558529
T769	GO_0004312	fatty acid synthase activity	9	0.0306988	0.0526635	0.0222885	0.0239602	0.0157775	0.0176804	0.0779966	0.113145
T770	GO_0004313	[acyl-carrier-protein] S-acetyltransferase activity	1	0.0212945	0.0145996	0.00494496	0.0174318	0.0404661	0.0122127	0.0399207	0.0557663
T771	GO_0004314	[acyl-carrier-protein] S-malonyltransferase activity	2	0.0404033	0.0321091	0.00566893	0.0215856	0.0192488	0.00854878	0.0321709	0.0765936
T772	GO_0004315	3-oxoacyl-[acyl-carrier-protein] synthase activity	2	0.0209274	0.0129454	0.0134611	0.0116332	0.00685372	0.00728657	0.0348824	0.0366184
T773	GO_0004316	3-oxoacyl-[acyl-carrier-protein] reductase (NADPH) activity	2	0.0258296	0.0326363	0.020204	0.0671456	0.00555807	0.0129863	0.0410198	0.0702572
T774	GO_0004317	3-hydroxypalmitoyl-[acyl-carrier-protein] dehydratase activity	1	0.026415	0.0103582	0.00793965	0.0172683	0.0112177	0.00930059	0.0268979	0.0424784
T775	GO_0004318	enoyl-[acyl-carrier-protein] reductase (NADH) activity	1	0.0295331	0.0230286	0.00850178	0.0263877	0.0159993	0.0179897	0.0380119	0.0415377
T776	GO_0004319	enoyl-[acyl-carrier-protein] reductase (NADPH, B-specific) activity	2	0.0230021	0.0191049	0.0210888	0.0199226	0.0110298	0.0116132	0.02593	0.0477743
T777	GO_0004320	oleoyl-[acyl-carrier-protein] hydrolase activity	1	0.0211187	0.0117279	0.00499383	0.0197564	0.0135757	0.0101155	0.0444394	0.0470623
T778	GO_0004321	fatty-acyl-CoA synthase activity	2	0.0232992	0.0162274	0.0158778	0.0346864	0.0122995	0.0183129	0.0441502	0.0447324
T779	GO_0004322	ferroxidase activity	3	0.0211732	0.0155006	0.00310022	0.027406	0.0202191	0.0117114	0.0257832	0.0384303
T780	GO_0004324	ferredoxin-NADP+ reductase activity	1	0.0238628	0.00909448	0.00748479	0.0114741	0.00758293	0.00698764	0.0559044	0.0382011
T781	GO_0004325	ferrochelatase activity	2	0.0311272	0.043485	0.00516771	0.0468881	0.147643	0.119976	0.025167	0.0450984
T782	GO_0004326	tetrahydrofolylpolyglutamate synthase activity	3	0.0223288	0.00939178	0.016358	0.0109233	0.0246787	0.0103491	0.0705043	0.067825
T783	GO_0004329	formate-tetrahydrofolate ligase activity	2	0.069971	0.0172409	0.0412233	0.0267121	0.00957148	0.00564473	0.0357242	0.187125
T784	GO_0004331	fructose-2,6-bisphosphate 2-phosphatase activity	3	0.044494	0.182455	0.0510942	0.52812	0.0374938	0.0198266	0.176761	0.0507014
T785	GO_0004332	fructose-bisphosphate aldolase activity	1	0.0407289	0.0342365	0.0346235	0.0288341	0.0178278	0.0133535	0.0536172	0.0384881
T786	GO_0004333	fumarate hydratase activity	1	0.0185873	0.00439733	0.00249522	0.00386282	0.005629	0.00386561	0.0265782	0.03792
T787	GO_0004335	galactokinase activity	2	0.0219862	0.00697392	0.00531029	0.00965569	0.00930588	0.00370104	0.0270282	0.0385437
T788	GO_0004337	geranyltranstransferase activity	2	0.0184645	0.00462769	0.0033111	0.0159985	0.00995354	0.0244021	0.0302924	0.0543737
T789	GO_0004338	glucan exo-1,3-beta-glucosidase activity	4	0.0611821	0.291034	0.284284	0.261527	0.0715141	0.0786935	0.130358	0.0440686
T790	GO_0004339	glucan 1,4-alpha-glucosidase activity	1	0.0233995	0.0107923	0.00322045	0.00793961	0.00691831	0.00656953	0.0267891	0.0432236
T791	GO_0004340	glucokinase activity	2	0.047768	0.0383014	0.00356329	0.00980772	0.0158121	0.0145326	0.0256647	0.0396129
T792	GO_0004343	glucosamine 6-phosphate N-acetyltransferase activity	1	0.0422856	0.0130759	0.507228	0.123616	0.00853465	0.00687756	0.112174	0.0499823
T793	GO_0004345	glucose-6-phosphate dehydrogenase activity	1	0.0185873	0.00439733	0.00249522	0.00386282	0.005629	0.00386561	0.0265782	0.03792
T794	GO_0004347	glucose-6-phosphate isomerase activity	1	0.0185873	0.00439733	0.00249522	0.00386282	0.005629	0.00386561	0.0265782	0.03792
T795	GO_0004349	glutamate 5-kinase activity	2	0.0379331	0.13654	0.0145737	0.0146343	0.00659963	0.0129719	0.141387	0.0481394
T796	GO_0004350	glutamate-5-semialdehyde dehydrogenase activity	1	0.0285592	0.0070759	0.00460194	0.0220323	0.0116039	0.00524746	0.0272177	0.0403288
T797	GO_0004351	glutamate decarboxylase activity	1	0.0174389	0.00477107	0.0036382	0.00772078	0.00548345	0.00398167	0.0268505	0.038216
T798	GO_0004352	glutamate dehydrogenase (NAD+) activity	1	0.0279855	0.131762	0.00799323	0.00697706	0.0218046	0.0104545	0.0567107	0.114137
T799	GO_0004354	glutamate dehydrogenase (NADP+) activity	2	0.0220168	0.0124386	0.00127677	0.00427023	0.00890315	0.00562288	0.0378341	0.0398638
T800	GO_0004356	glutamate-ammonia ligase activity	1	0.0185873	0.00439733	0.00249522	0.00386282	0.005629	0.00386561	0.0265782	0.03792
T801	GO_0004357	glutamate-cysteine ligase activity	1	0.018077	0.00852703	0.0105454	0.00938134	0.0203645	0.0100239	0.0299214	0.0381969
T802	GO_0004358	glutamate N-acetyltransferase activity	1	0.0185873	0.00439733	0.00249522	0.00386282	0.005629	0.00386561	0.0265782	0.03792
T803	GO_0004360	glutamine-fructose-6-phosphate transaminase (isomerizing) activity	2	0.0291374	0.279822	0.00409845	0.00550312	0.0358078	0.0122151	0.0280401	0.0402277
T804	GO_0004362	glutathione-disulfide reductase activity	4	0.046757	0.135789	0.025781	0.0276504	0.106007	0.132461	0.0429243	0.0371457
T805	GO_0004363	glutathione synthase activity	1	0.0245049	0.039224	0.0120738	0.00726741	0.00620715	0.00426611	0.0331649	0.0444281
T806	GO_0004364	glutathione transferase activity	7	0.0387155	0.0162083	0.0119372	0.0285261	0.0246001	0.00879749	0.112071	0.0295562
T807	GO_0004365	glyceraldehyde-3-phosphate dehydrogenase (NAD+) (phosphorylating) activity	3	0.0210033	0.0351452	0.00860565	0.0515119	0.0131567	0.00602052	0.0247268	0.0441812
T808	GO_0004366	glycerol-3-phosphate O-acyltransferase activity	2	0.0209293	0.00552907	0.00372342	0.00564781	0.0357902	0.0104881	0.031409	0.0378218
T809	GO_0004367	glycerol-3-phosphate dehydrogenase [NAD+] activity	2	0.0229293	0.0146485	0.00475191	0.00259107	0.00838339	0.00811087	0.0199362	0.0623405
T810	GO_0004370	glycerol kinase activity	1	0.0196472	0.0640272	0.0455467	0.00438945	0.205827	0.17046	0.0285864	0.0381186
T811	GO_0004371	glycerone kinase activity	2	0.0226589	0.00799689	0.0105441	0.00829184	0.00532688	0.00407298	0.0229203	0.0385909
T812	GO_0004372	glycine hydroxymethyltransferase activity	2	0.0388199	0.0125226	0.008536	0.0102914	0.00846239	0.0139881	0.0474958	0.0518748
T813	GO_0004373	glycogen (starch) synthase activity	2	0.154007	0.0513331	0.0497653	0.0344069	0.43504	0.387755	0.0732459	0.0323291
T814	GO_0004375	glycine dehydrogenase (decarboxylating) activity	4	0.0389498	0.275025	0.0201248	0.728543	0.0286614	0.0199055	0.0459083	0.0571555
T815	GO_0004376	glycolipid mannosyltransferase activity	3	0.0294024	0.0319384	0.0156661	0.0708553	0.0147232	0.0183765	0.0372822	0.0775819
T816	GO_0004377	GDP-Man:Man3GlcNAc2-PP-Dol alpha-1,2-mannosyltransferase activity	1	0.0344179	0.0411413	0.00791585	0.0402772	0.00802024	0.00823615	0.0556319	0.0433276
T817	GO_0004378	GDP-Man:Man1GlcNAc2-PP-Dol alpha-1,3-mannosyltransferase activity	1	0.0215369	0.00575833	0.0137418	0.0154704	0.0295123	0.0133437	0.0261251	0.197471
T818	GO_0004379	glycylpeptide N-tetradecanoyltransferase activity	1	0.0205943	0.0108583	0.0126269	0.0191277	0.00867231	0.00375913	0.0317252	0.0394234
T819	GO_0004382	guanosine-diphosphatase activity	1	0.0185873	0.00439733	0.00249522	0.00386282	0.005629	0.00386561	0.0265782	0.03792
T820	GO_0004385	guanylate kinase activity	1	0.0185873	0.00439733	0.00249522	0.00386282	0.005629	0.00386561	0.0265782	0.03792
T821	GO_0004386	helicase activity	109	0.203348	0.112314	0.0357878	0.0941952	0.0708501	0.0703573	0.0487802	0.107093
T822	GO_0004392	heme oxygenase (decyclizing) activity	1	0.0261082	0.0530307	0.00542137	0.0314845	0.0134555	0.00937838	0.0334661	0.0404536
T823	GO_0004395	hexaprenyldihydroxybenzoate methyltransferase activity	1	0.0196604	0.0251494	0.00457588	0.0170085	0.0131868	0.00637616	0.0589387	0.0370433
T824	GO_0004396	hexokinase activity	5	0.0641545	0.202777	0.00406641	0.100673	0.0903508	0.0904286	0.0375838	0.0394491
T825	GO_0004399	histidinol dehydrogenase activity	1	0.0263023	0.0194223	0.0064785	0.0192634	0.0107717	0.00872826	0.0209437	0.0444096
T826	GO_0004400	histidinol-phosphate transaminase activity	1	0.0250654	0.0185985	0.222706	0.0140208	0.0116504	0.0125732	0.0734216	0.0581675
T827	GO_0004401	histidinol-phosphatase activity	1	0.0274213	0.00815652	0.0025048	0.0263659	0.0173241	0.0140819	0.0618172	0.0379135
T828	GO_0004402	histone acetyltransferase activity	27	0.089806	0.0506954	0.0396644	0.0974605	0.0320906	0.0384265	0.0399412	0.0979028
T829	GO_0004407	histone deacetylase activity	15	0.0555154	0.0682878	0.018378	0.0598685	0.0589329	0.0511216	0.0465514	0.0827881
T830	GO_0004408	holocytochrome-c synthase activity	2	0.0188835	0.00352353	0.00712681	0.00431168	0.0312321	0.0173988	0.0312523	0.0499909
T831	GO_0004409	homoaconitate hydratase activity	1	0.0191849	0.00546889	0.00209952	0.0192401	0.00906252	0.00544582	0.0287481	0.0509185
T832	GO_0004410	homocitrate synthase activity	2	0.0510955	0.00428086	0.00295397	0.00875013	0.0069369	0.00354515	0.0280429	0.0603024
T833	GO_0004412	homoserine dehydrogenase activity	1	0.0186717	0.00270469	0.00516196	0.00345219	0.0066972	0.00417362	0.0266156	0.0379421
T834	GO_0004413	homoserine kinase activity	1	0.0258751	0.00979512	0.0330455	0.0163998	0.00764943	0.00324973	0.0374249	0.0395848
T835	GO_0004414	homoserine O-acetyltransferase activity	1	0.024274	0.00492846	0.0135628	0.00256451	0.00654289	0.00405423	0.0284457	0.0398982
T836	GO_0004416	hydroxyacylglutathione hydrolase activity	2	0.036261	0.0139281	0.0114845	0.095346	0.0258598	0.0148896	0.0422728	0.181738
T837	GO_0004417	hydroxyethylthiazole kinase activity	1	0.0346688	0.0117124	0.00573525	0.0125122	0.00773871	0.00663944	0.0318703	0.0555107
T838	GO_0004418	hydroxymethylbilane synthase activity	1	0.0185873	0.00439733	0.00249522	0.00386282	0.005629	0.00386561	0.0265782	0.03792
T839	GO_0004420	hydroxymethylglutaryl-CoA reductase (NADPH) activity	2	0.0254479	0.214585	0.0172603	0.0610854	0.0910529	0.0380142	0.0713448	0.0665806
T840	GO_0004421	hydroxymethylglutaryl-CoA synthase activity	1	0.0189943	0.00986484	0.00521703	0.00671652	0.0211949	0.0544153	0.0272425	0.0380095
T841	GO_0004422	hypoxanthine phosphoribosyltransferase activity	2	0.0192339	0.0259234	0.00287872	0.00587874	0.272908	0.349978	0.0266686	0.0362578
T842	GO_0004424	imidazoleglycerol-phosphate dehydratase activity	1	0.0257927	0.0513334	0.00396439	0.0266104	0.0230071	0.0125432	0.030805	0.0582781
T843	GO_0004425	indole-3-glycerol-phosphate synthase activity	1	0.0190506	0.769121	0.00227419	0.00896326	0.721047	0.657794	0.026651	0.039566
T844	GO_0004427	inorganic diphosphatase activity	2	0.0551545	0.0323322	0.0125434	0.00592046	0.0359903	0.0174714	0.0280549	0.0474327
T845	GO_0004430	1-phosphatidylinositol 4-kinase activity	4	0.0525374	0.0394777	0.0221892	0.129072	0.0513012	0.0372109	0.0703658	0.0737271
T846	GO_0004435	phosphatidylinositol phospholipase C activity	1	0.01985	0.00698625	0.0204298	0.0123354	0.00430148	0.00769191	0.0436014	0.0405143
T847	GO_0004438	phosphatidylinositol-3-phosphatase activity	4	0.0393523	0.0237516	0.0126769	0.0243072	0.0411634	0.0238679	0.0297819	0.0714911
T848	GO_0004439	phosphatidylinositol-4,5-bisphosphate 5-phosphatase activity	4	0.0412029	0.0227507	0.0101235	0.0322094	0.0259373	0.0287285	0.0388602	0.0971295
T849	GO_0004448	isocitrate dehydrogenase activity	5	0.0314588	0.0739964	0.00383159	0.0137251	0.0299925	0.0115884	0.0464081	0.0495602
T850	GO_0004449	isocitrate dehydrogenase (NAD+) activity	2	0.038232	0.00545212	0.00519559	0.00891076	0.0176009	0.00790283	0.0294603	0.0354332
T851	GO_0004450	isocitrate dehydrogenase (NADP+) activity	3	0.0251703	0.14168	0.00627758	0.0164966	0.0217451	0.0175248	0.0309549	0.0509912
T852	GO_0004451	isocitrate lyase activity	2	0.0241591	0.0285833	0.00680219	0.038959	0.0164119	0.00984726	0.0339998	0.03594
T853	GO_0004452	isopentenyl-diphosphate delta-isomerase activity	1	0.0185873	0.00439733	0.00249522	0.00386282	0.005629	0.00386561	0.0265782	0.03792
T854	GO_0004455	ketol-acid reductoisomerase activity	1	0.0162523	0.00612456	0.0034184	0.00609512	0.00625571	0.00341073	0.0206061	0.03792
T855	GO_0004457	lactate dehydrogenase activity	4	0.023661	0.00521329	0.00256582	0.00515596	0.00753883	0.00322725	0.0265932	0.0379939
T856	GO_0004458	D-lactate dehydrogenase (cytochrome) activity	3	0.0188664	0.00599874	0.00341715	0.00882791	0.00442662	0.0059457	0.0271057	0.037894
T857	GO_0004460	L-lactate dehydrogenase (cytochrome) activity	1	0.0185873	0.00439733	0.00249522	0.00386282	0.005629	0.00386561	0.0265782	0.03792
T858	GO_0004462	lactoylglutathione lyase activity	1	0.0217094	0.0112659	0.0202145	0.481936	0.00984162	0.00895956	0.0260161	0.0615149
T859	GO_0004467	long-chain fatty acid-CoA ligase activity	4	0.0495066	0.0229964	0.0203825	0.0622296	0.0299097	0.0143543	0.0640023	0.183251
T860	GO_0004474	malate synthase activity	2	0.0298626	0.00379118	0.00985492	0.0209711	0.00758049	0.00646639	0.0360252	0.0436148
T861	GO_0004475	mannose-1-phosphate guanylyltransferase activity	1	0.0185873	0.00439733	0.00249522	0.00386282	0.005629	0.00386561	0.0265782	0.03792
T862	GO_0004476	mannose-6-phosphate isomerase activity	1	0.0341705	0.04211	0.00667711	0.0287426	0.0208114	0.00910344	0.0510151	0.0355021
T863	GO_0004477	methenyltetrahydrofolate cyclohydrolase activity	2	0.0794617	0.0364134	0.0442952	0.0372047	0.0156121	0.00681514	0.0763856	0.304342
T864	GO_0004478	methionine adenosyltransferase activity	2	0.0205365	0.0117234	0.00429376	0.0108184	0.00778305	0.00408799	0.0263035	0.0457017
T865	GO_0004479	methionyl-tRNA formyltransferase activity	2	0.025998	0.0173503	0.00558499	0.013956	0.0461765	0.0184018	0.0269761	0.0330963
T866	GO_0004481	methylene-fatty-acyl-phospholipid synthase activity	1	0.0185873	0.00439733	0.00249522	0.00386282	0.005629	0.00386561	0.0265782	0.03792
T867	GO_0004482	mRNA (guanine-N7-)-methyltransferase activity	1	0.0405911	0.073745	0.0155411	0.229253	0.0142242	0.00236894	0.115141	0.0379453
T868	GO_0004484	mRNA guanylyltransferase activity	1	0.0297773	0.00955145	0.0067241	0.0136738	0.0136312	0.00516307	0.031501	0.0521679
T869	GO_0004487	methylenetetrahydrofolate dehydrogenase (NAD+) activity	1	0.0185873	0.00439733	0.00249522	0.00386282	0.005629	0.00386561	0.0265782	0.03792
T870	GO_0004488	methylenetetrahydrofolate dehydrogenase (NADP+) activity	3	0.0857888	0.0214921	0.0497278	0.0346895	0.0105978	0.00683022	0.0430078	0.242736
T871	GO_0004489	methylenetetrahydrofolate reductase (NAD(P)H) activity	2	0.0350712	0.0203542	0.0215384	0.0242199	0.00931961	0.00638427	0.0705717	0.0473667
T872	GO_0004496	mevalonate kinase activity	1	0.0216684	0.00919661	0.00439996	0.0141192	0.0160132	0.0103451	0.0271098	0.0418876
T873	GO_0004497	monooxygenase activity	11	0.0532756	0.0482502	0.0120838	0.0330279	0.0229594	0.025129	0.0581233	0.0538263
T874	GO_0004499	N,N-dimethylaniline monooxygenase activity	2	0.0479351	0.0182173	0.0201699	0.0215058	0.0232452	0.0132485	0.0620509	0.0563867
T875	GO_0004502	kynurenine 3-monooxygenase activity	1	0.0226651	0.00530778	0.00472982	0.00677448	0.0152082	0.012217	0.0283491	0.0376561
T876	GO_0004506	squalene monooxygenase activity	1	0.0185873	0.00439733	0.00249522	0.00386282	0.005629	0.00386561	0.0265782	0.03792
T877	GO_0004512	inositol-3-phosphate synthase activity	1	0.0215856	0.0314629	0.0123992	0.00901925	0.498016	0.23807	0.028988	0.0592226
T878	GO_0004514	nicotinate-nucleotide diphosphorylase (carboxylating) activity	2	0.0521742	0.0177836	0.0662881	0.0490746	0.0203512	0.0251401	0.0353246	0.0937998
T879	GO_0004515	nicotinate-nucleotide adenylyltransferase activity	1	0.0190707	0.00745151	0.00933637	0.00448983	0.0108555	0.00568492	0.0254251	0.0418516
T880	GO_0004516	nicotinate phosphoribosyltransferase activity	1	0.0407242	0.016729	0.0120124	0.0467754	0.021722	0.0120494	0.044409	0.0610159
T881	GO_0004518	nuclease activity	154	0.123866	0.171292	0.0496202	0.105663	0.141741	0.112849	0.166866	0.57157
T882	GO_0004519	endonuclease activity	120	0.18584	0.133772	0.0632601	0.106212	0.150087	0.0865963	0.113899	0.202545
T883	GO_0004520	endodeoxyribonuclease activity	23	0.0595462	0.0646762	0.0376406	0.130681	0.107213	0.0972975	0.0643778	0.126231
T884	GO_0004521	endoribonuclease activity	74	0.0950041	0.119821	0.0527488	0.130985	0.0344286	0.0324657	0.0578402	0.0411623
T885	GO_0004523	RNA-DNA hybrid ribonuclease activity	44	0.0398284	0.0350075	0.04052	0.0255423	0.0202956	0.0165951	0.029981	0.0454229
T886	GO_0004525	ribonuclease III activity	3	0.0266202	0.0172682	0.0223369	0.0148456	0.0202407	0.0112603	0.044285	0.0382817
T887	GO_0004526	ribonuclease P activity	12	0.0382348	0.105461	0.0147052	0.0747671	0.117603	0.195912	0.0313904	0.0686687
T888	GO_0004527	exonuclease activity	35	0.0746345	0.211197	0.0958621	0.0478968	0.0398884	0.0895546	0.1169	0.333975
T889	GO_0004528	phosphodiesterase I activity	2	0.0209801	0.0174381	0.00804001	0.0263132	0.222631	0.104508	0.0313104	0.0693733
T890	GO_0004529	exodeoxyribonuclease activity	11	0.0561027	0.0463026	0.0311731	0.0536858	0.0758626	0.104289	0.0592789	0.159112
T891	GO_0004534	5'-3' exoribonuclease activity	2	0.0243284	0.0345867	0.0129454	0.0196935	0.012626	0.00782643	0.106128	0.0818562
T892	GO_0004535	poly(A)-specific ribonuclease activity	5	0.0451141	0.0644595	0.0203577	0.0852439	0.0145662	0.016466	0.0457969	0.0734781
T893	GO_0004536	deoxyribonuclease activity	31	0.0732333	0.121333	0.0498259	0.0795132	0.154578	0.128304	0.05894	0.555114
T894	GO_0004540	ribonuclease activity	98	0.0898309	0.227101	0.0391115	0.126103	0.0406507	0.0297585	0.122356	0.25955
T895	GO_0004549	tRNA-specific ribonuclease activity	16	0.0586212	0.101835	0.0229709	0.0748377	0.0413755	0.0405364	0.0598841	0.0659788
T896	GO_0004550	nucleoside diphosphate kinase activity	1	0.019216	0.00299441	0.00246266	0.00947019	0.00628983	0.00831892	0.0355451	0.0379426
T897	GO_0004551	nucleotide diphosphatase activity	7	0.0378783	0.0270568	0.0157359	0.071345	0.0702882	0.0770058	0.0341012	0.105709
T898	GO_0004553	hydrolase activity, hydrolyzing O-glycosyl compounds	65	0.260875	0.263509	0.0874349	0.138794	0.0801129	0.0841414	0.149092	0.162928
T899	GO_0004555	alpha,alpha-trehalase activity	3	0.0396405	0.0760172	0.0102776	0.0507178	0.0552176	0.041325	0.0488635	0.0585783
T900	GO_0004557	alpha-galactosidase activity	10	0.0185873	0.00439733	0.00249522	0.00386282	0.005629	0.00386561	0.0265782	0.03792
T901	GO_0004558	alpha-1,4-glucosidase activity	9	0.023578	0.0797292	0.0282703	0.047901	0.0161902	0.0162944	0.0763659	0.0502697
T902	GO_0004559	alpha-mannosidase activity	3	0.0251696	0.0213471	0.00504508	0.00383319	0.00968328	0.00432886	0.0313034	0.0428788
T903	GO_0004564	beta-fructofuranosidase activity	8	0.0183532	0.00743896	0.0180038	0.0247751	0.00841355	0.00450459	0.0259211	0.0653306
T904	GO_0004568	chitinase activity	2	0.0302144	0.0770847	0.00871205	0.0666275	0.0188528	0.00912464	0.0367347	0.087074
T905	GO_0004571	mannosyl-oligosaccharide 1,2-alpha-mannosidase activity	3	0.118906	0.0320597	0.0106102	0.0202555	0.0417518	0.0118324	0.0437412	0.059253
T906	GO_0004573	mannosyl-oligosaccharide glucosidase activity	1	0.0215536	0.0103745	0.0110531	0.0258194	0.00842894	0.00972681	0.021891	0.0406194
T907	GO_0004574	oligo-1,6-glucosidase activity	5	0.0185873	0.00439733	0.00249522	0.00386282	0.005629	0.00386561	0.0265782	0.03792
T908	GO_0004575	sucrose alpha-glucosidase activity	3	0.0250925	0.00810414	0.0131195	0.0311238	0.00737337	0.00480498	0.0483667	0.0762029
T909	GO_0004577	N-acetylglucosaminyldiphosphodolichol N-acetylglucosaminyltransferase activity	2	0.0318612	0.0065353	0.0514586	0.045267	0.0108884	0.0192458	0.0402597	0.0445456
T910	GO_0004578	chitobiosyldiphosphodolichol beta-mannosyltransferase activity	1	0.0300526	0.0109814	0.00291823	0.0146885	0.00696916	0.00611621	0.0263505	0.0401806
T911	GO_0004579	dolichyl-diphosphooligosaccharide-protein glycotransferase activity	9	0.0669253	0.0479307	0.0219569	0.0200677	0.0348894	0.0309583	0.0680198	0.0778713
T912	GO_0004581	dolichyl-phosphate beta-glucosyltransferase activity	1	0.0252073	0.0149297	0.009089	0.0728457	0.00847347	0.0130577	0.0333506	0.0509868
T913	GO_0004582	dolichyl-phosphate beta-D-mannosyltransferase activity	1	0.0185873	0.00439733	0.00249522	0.00386282	0.005629	0.00386561	0.0265782	0.03792
T914	GO_0004583	dolichyl-phosphate-glucose-glycolipid alpha-glucosyltransferase activity	1	0.0234668	0.0187476	0.00922973	0.00797249	0.031704	0.0169236	0.0448669	0.0588734
T915	GO_0004584	dolichyl-phosphate-mannose-glycolipid alpha-mannosyltransferase activity	3	0.0311957	0.0170594	0.00797938	0.0271748	0.0334788	0.0130814	0.0413875	0.0466876
T916	GO_0004585	ornithine carbamoyltransferase activity	2	0.0621281	0.0150398	0.00258013	0.00583586	0.00994321	0.00875923	0.0256388	0.0401362
T917	GO_0004586	ornithine decarboxylase activity	2	0.0360994	0.0188937	0.0814135	0.114595	0.110414	0.0782023	0.0320472	0.0541567
T918	GO_0004587	ornithine-oxo-acid transaminase activity	1	0.0297469	0.0191248	0.0234382	0.0272932	0.00742327	0.00734089	0.0232638	0.117303
T919	GO_0004588	orotate phosphoribosyltransferase activity	2	0.0291219	0.0143543	0.00593447	0.0086529	0.0111287	0.00865492	0.0244368	0.0687449
T920	GO_0004590	orotidine-5'-phosphate decarboxylase activity	1	0.0185873	0.00439733	0.00249522	0.00386282	0.005629	0.00386561	0.0265782	0.03792
T921	GO_0004591	oxoglutarate dehydrogenase (succinyl-transferring) activity	2	0.0256424	0.0210705	0.0111879	0.0949719	0.00962191	0.0059556	0.0272453	0.053095
T922	GO_0004592	pantoate-beta-alanine ligase activity	1	0.0236698	0.00921518	0.00378211	0.00665588	0.006058	0.00339223	0.0301798	0.0405921
T923	GO_0004594	pantothenate kinase activity	1	0.02121	0.00921644	0.00862396	0.024771	0.0371998	0.0249768	0.0309961	0.0430069
T924	GO_0004595	pantetheine-phosphate adenylyltransferase activity	1	0.0232009	0.0181354	0.00470397	0.0106027	0.00335473	0.00442573	0.0237576	0.0748288
T925	GO_0004596	peptide alpha-N-acetyltransferase activity	9	0.127404	0.0431849	0.0367783	0.0449242	0.0321929	0.0335708	0.0725879	0.22781
T926	GO_0004601	peroxidase activity	17	0.052512	0.0617626	0.020379	0.0542454	0.0103828	0.010997	0.0562147	0.100878
T927	GO_0004602	glutathione peroxidase activity	7	0.0274624	0.0118774	0.028697	0.0090382	0.00673219	0.00735246	0.0203632	0.0573312
T928	GO_0004604	phosphoadenylyl-sulfate reductase (thioredoxin) activity	1	0.0242695	0.00867329	0.00775263	0.062856	0.00776886	0.0175752	0.0445461	0.0451232
T929	GO_0004605	phosphatidate cytidylyltransferase activity	1	0.0185873	0.00439733	0.00249522	0.00386282	0.005629	0.00386561	0.0265782	0.03792
T930	GO_0004608	phosphatidylethanolamine N-methyltransferase activity	1	0.0301853	0.0107142	0.00788338	0.00817164	0.00611286	0.00266369	0.0457701	0.0493312
T931	GO_0004609	phosphatidylserine decarboxylase activity	2	0.032954	0.0205065	0.00850731	0.0161093	0.0147006	0.0104447	0.0802178	0.0581007
T932	GO_0004610	phosphoacetylglucosamine mutase activity	1	0.0270238	0.010194	0.00429998	0.0118661	0.0057836	0.00346374	0.0296127	0.0511164
T933	GO_0004612	phosphoenolpyruvate carboxykinase (ATP) activity	1	0.0185873	0.00439733	0.00249522	0.00386282	0.005629	0.00386561	0.0265782	0.03792
T934	GO_0004614	phosphoglucomutase activity	4	0.0494025	0.0402201	0.0211803	0.0825064	0.0192992	0.0271589	0.0317215	0.0689334
T935	GO_0004615	phosphomannomutase activity	1	0.0185873	0.00439733	0.00249522	0.00386282	0.005629	0.00386561	0.0265782	0.03792
T936	GO_0004616	phosphogluconate dehydrogenase (decarboxylating) activity	2	0.039074	0.861445	0.00624386	0.0651833	0.344474	0.134934	0.0682631	0.0617691
T937	GO_0004617	phosphoglycerate dehydrogenase activity	2	0.0185873	0.00439733	0.00249522	0.00386282	0.005629	0.00386561	0.0265782	0.03792
T938	GO_0004618	phosphoglycerate kinase activity	1	0.0185873	0.00439733	0.00249522	0.00386282	0.005629	0.00386561	0.0265782	0.03792
T939	GO_0004619	phosphoglycerate mutase activity	5	0.0195861	0.00901812	0.00549607	0.00921334	0.00872236	0.0185041	0.0232388	0.0387732
T940	GO_0004620	phospholipase activity	14	0.0770149	0.0535675	0.0282042	0.0414635	0.0217433	0.0261695	0.045016	0.0618382
T941	GO_0004622	lysophospholipase activity	4	0.0358232	0.0447309	0.0174442	0.0259762	0.0183908	0.018996	0.0322905	0.0562788
T942	GO_0004623	phospholipase A2 activity	2	0.029142	0.0117022	0.129369	0.0529791	0.0217642	0.0142695	0.056434	0.0687682
T943	GO_0004629	phospholipase C activity	4	0.030745	0.0143799	0.0242394	0.036412	0.0310533	0.0149983	0.114421	0.147188
T944	GO_0004630	phospholipase D activity	1	0.0309991	0.00886954	0.0181959	0.0235873	0.0241957	0.00985147	0.0267774	0.0368651
T945	GO_0004631	phosphomevalonate kinase activity	1	0.0280965	0.0120655	0.0259564	0.0123416	0.0153635	0.00359614	0.0362265	0.0575691
T946	GO_0004632	phosphopantothenate--cysteine ligase activity	1	0.0185873	0.00439733	0.00249522	0.00386282	0.005629	0.00386561	0.0265782	0.03792
T947	GO_0004633	phosphopantothenoylcysteine decarboxylase activity	3	0.0281909	0.0166872	0.00908993	0.00895046	0.0126466	0.00552527	0.0331014	0.112443
T948	GO_0004634	phosphopyruvate hydratase activity	5	0.0185873	0.00439733	0.00249522	0.00386282	0.005629	0.00386561	0.0265782	0.03792
T949	GO_0004635	phosphoribosyl-AMP cyclohydrolase activity	1	0.0308164	0.0111225	0.00900213	0.0104849	0.0121008	0.0125127	0.0337106	0.0542348
T950	GO_0004636	phosphoribosyl-ATP diphosphatase activity	1	0.0250653	0.0130598	0.00672822	0.0155946	0.0148748	0.00757796	0.0276976	0.059013
T951	GO_0004637	phosphoribosylamine-glycine ligase activity	1	0.0254578	0.00674961	0.000614608	0.00483091	0.00582214	0.00493757	0.026807	0.0379676
T952	GO_0004638	phosphoribosylaminoimidazole carboxylase activity	1	0.0185873	0.00439733	0.00249522	0.00386282	0.005629	0.00386561	0.0265782	0.03792
T953	GO_0004639	phosphoribosylaminoimidazolesuccinocarboxamide synthase activity	1	0.0185873	0.00439733	0.00249522	0.00386282	0.005629	0.00386561	0.0265782	0.03792
T954	GO_0004640	phosphoribosylanthranilate isomerase activity	1	0.0185873	0.00439733	0.00249522	0.00386282	0.005629	0.00386561	0.0265782	0.03792
T955	GO_0004641	phosphoribosylformylglycinamidine cyclo-ligase activity	1	0.0203638	0.0119974	0.00689231	0.00379532	0.00529252	0.0044704	0.0265782	0.03792
T956	GO_0004642	phosphoribosylformylglycinamidine synthase activity	1	0.0214825	0.0174431	0.0028718	0.0107823	0.0613179	0.0313751	0.0277301	0.0576365
T957	GO_0004643	phosphoribosylaminoimidazolecarboxamide formyltransferase activity	2	0.0333207	0.00587969	0.00651157	0.0169516	0.00667406	0.00400742	0.0282669	0.0786197
T958	GO_0004644	phosphoribosylglycinamide formyltransferase activity	1	0.0627563	0.00563615	0.00446946	0.0047207	0.0253047	0.0188968	0.0344662	0.0389259
T959	GO_0004647	phosphoserine phosphatase activity	1	0.0174136	0.0175252	0.0199289	0.0529389	0.0125606	0.0107831	0.0287377	0.0411173
T960	GO_0004648	O-phospho-L-serine:2-oxoglutarate aminotransferase activity	1	0.0195492	0.0134121	0.0186942	0.0137645	0.0186446	0.0201438	0.0318393	0.0343941
T961	GO_0004650	polygalacturonase activity	1	0.0185873	0.00439733	0.00249522	0.00386282	0.005629	0.00386561	0.0265782	0.03792
T962	GO_0004651	polynucleotide 5'-phosphatase activity	2	0.0241767	0.0165331	0.0041862	0.00976381	0.0204242	0.0108482	0.0319879	0.0381476
T963	GO_0004652	polynucleotide adenylyltransferase activity	5	0.0310146	0.0868156	0.025717	0.0481369	0.0202869	0.0133078	0.0692662	0.0528616
T964	GO_0004655	porphobilinogen synthase activity	1	0.0185873	0.00439733	0.00249522	0.00386282	0.005629	0.00386561	0.0265782	0.03792
T965	GO_0004657	proline dehydrogenase activity	1	0.0271383	0.0286346	0.0565176	0.020603	0.0137676	0.00965166	0.0241291	0.0345414
T966	GO_0004659	prenyltransferase activity	14	0.0372015	0.0440112	0.015578	0.0584446	0.0607732	0.0432567	0.0419145	0.0466079
T967	GO_0004660	protein farnesyltransferase activity	2	0.0247543	0.0195268	0.00399736	0.0208666	0.00920045	0.00698789	0.0293396	0.049854
T968	GO_0004661	protein geranylgeranyltransferase activity	5	0.0417619	0.0264867	0.00961501	0.0501007	0.0796146	0.037033	0.0406072	0.10787
T969	GO_0004662	CAAX-protein geranylgeranyltransferase activity	2	0.0239391	0.0102972	0.00457353	0.034782	0.0140534	0.0125052	0.0247317	0.0394254
T970	GO_0004663	Rab geranylgeranyltransferase activity	3	0.0273568	0.0251724	0.0176023	0.0261798	0.0236977	0.0132641	0.0344498	0.121659
T971	GO_0004664	prephenate dehydratase activity	1	0.0616711	0.0131293	0.0110843	0.0141903	0.00947399	0.00610307	0.0334303	0.116061
T972	GO_0004665	prephenate dehydrogenase (NADP+) activity	1	0.118233	0.0323575	0.0192796	0.0882117	0.0105525	0.00835691	0.0364466	0.0510579
T973	GO_0004671	protein C-terminal S-isoprenylcysteine carboxyl O-methyltransferase activity	1	0.0224072	0.00598707	0.0037906	0.00812803	0.00545306	0.00619554	0.026494	0.03792
T974	GO_0004672	protein kinase activity	178	0.136781	0.0748296	0.041973	0.126906	0.0520545	0.0372699	0.0779171	0.103546
T975	GO_0004674	protein serine/threonine kinase activity	161	0.136486	0.0403498	0.0521024	0.136957	0.0796618	0.0372042	0.134628	0.101087
T976	GO_0004679	AMP-activated protein kinase activity	5	0.301291	0.0337753	0.0565393	0.0731651	0.0731838	0.0569862	0.0461573	0.109033
T977	GO_0004683	calmodulin-dependent protein kinase activity	2	0.0401429	0.0112029	0.00415252	0.00732004	0.0123701	0.00854645	0.0354867	0.0691134
T978	GO_0004691	cAMP-dependent protein kinase activity	6	0.0780942	0.044434	0.0172575	0.0234356	0.016301	0.021816	0.0620525	0.0871663
T979	GO_0004693	cyclin-dependent protein serine/threonine kinase activity	34	0.0922229	0.0507925	0.0294829	0.0831057	0.0352639	0.023545	0.039064	0.0676295
T980	GO_0004694	eukaryotic translation initiation factor 2alpha kinase activity	1	0.0348778	0.0121566	0.00592304	0.011674	0.0069038	0.00350164	0.0284334	0.0432758
T981	GO_0004697	protein kinase C activity	1	0.0658896	0.0260095	0.00586085	0.024101	0.0079234	0.00396219	0.02675	0.0833641
T982	GO_0004702	signal transducer, downstream of receptor, with serine/threonine kinase activity	12	0.040937	0.0391215	0.0238943	0.0779846	0.0245973	0.00995321	0.0992485	0.0641875
T983	GO_0004707	MAP kinase activity	5	0.0327056	0.0170838	0.052751	0.0314884	0.0116757	0.0124869	0.0379463	0.0386897
T984	GO_0004708	MAP kinase kinase activity	4	0.0363133	0.184129	0.0134375	0.00899769	0.0344459	0.0170977	0.0304014	0.0564385
T985	GO_0004709	MAP kinase kinase kinase activity	4	0.0317342	0.0346885	0.00877727	0.0327777	0.00792441	0.00671613	0.0659014	0.0497166
T986	GO_0004712	protein serine/threonine/tyrosine kinase activity	9	0.222329	0.137242	0.00719497	0.0374251	0.0787248	0.12201	0.0402759	0.100535
T987	GO_0004713	protein tyrosine kinase activity	8	0.320776	0.042014	0.0151108	0.0379534	0.0526397	0.041868	0.0494964	0.0831989
T988	GO_0004721	phosphoprotein phosphatase activity	76	0.0952167	0.100557	0.040284	0.136273	0.217336	0.109497	0.0571797	0.103599
T989	GO_0004722	protein serine/threonine phosphatase activity	29	0.0475793	0.0463242	0.0499269	0.0562755	0.103555	0.0326301	0.0589035	0.0737976
T990	GO_0004723	calcium-dependent protein serine/threonine phosphatase activity	4	0.0994338	0.0662752	0.0865816	0.0528023	0.176803	0.0697912	0.0442813	0.0447186
T991	GO_0004724	magnesium-dependent protein serine/threonine phosphatase activity	3	0.0197472	0.011119	0.0111999	0.0230309	0.0338833	0.0110308	0.0362376	0.038034
T992	GO_0004725	protein tyrosine phosphatase activity	18	0.0694335	0.0444033	0.0283518	0.0517909	0.161928	0.100111	0.0843077	0.0934353
T993	GO_0004729	oxygen-dependent protoporphyrinogen oxidase activity	1	0.0281031	0.0203748	0.0147606	0.0201734	0.0116218	0.0142117	0.0303861	0.0339624
T994	GO_0004730	pseudouridylate synthase activity	1	0.0382697	0.00324409	0.00470953	0.0157489	0.0120527	0.00511643	0.0465323	0.0390221
T995	GO_0004731	purine-nucleoside phosphorylase activity	1	0.0185873	0.00439733	0.00249522	0.00386282	0.005629	0.00386561	0.0265782	0.03792
T996	GO_0004733	pyridoxamine-phosphate oxidase activity	3	0.0218487	0.030036	0.00623858	0.00748059	0.190521	0.142855	0.030249	0.0452993
T997	GO_0004735	pyrroline-5-carboxylate reductase activity	1	0.0252281	0.0282443	0.00962554	0.0360052	0.0475776	0.0208002	0.0288691	0.0431639
T998	GO_0004736	pyruvate carboxylase activity	2	0.0178994	0.0108213	0.00553921	0.00560049	0.0858212	0.0637513	0.0291529	0.0428358
T999	GO_0004737	pyruvate decarboxylase activity	4	0.0274924	0.0212061	0.00312562	0.0243746	0.0167726	0.0135413	0.042696	0.0386406
T1000	GO_0004738	pyruvate dehydrogenase activity	3	0.0247725	0.0249799	0.0117842	0.0444534	0.0198052	0.0340147	0.0272769	0.126179
T1001	GO_0004739	pyruvate dehydrogenase (acetyl-transferring) activity	2	0.0493483	0.00868377	0.00375646	0.0245737	0.031366	0.0069386	0.0265782	0.0391163
T1002	GO_0004740	pyruvate dehydrogenase (acetyl-transferring) kinase activity	2	0.0219715	0.0114018	0.00629151	0.0116237	0.0289542	0.0511629	0.0263671	0.0435098
T1003	GO_0004741	[pyruvate dehydrogenase (lipoamide)] phosphatase activity	1	0.0323085	0.00766802	0.00330841	0.00937702	0.0158242	0.0101379	0.0315075	0.0502514
T1004	GO_0004742	dihydrolipoyllysine-residue acetyltransferase activity	1	0.0247999	0.0102478	0.00608655	0.00966003	0.0150082	0.00874737	0.037593	0.0419737
T1005	GO_0004743	pyruvate kinase activity	2	0.018549	0.00493779	0.00270321	0.00614684	0.00496133	0.00500167	0.0287341	0.037902
T1006	GO_0004746	riboflavin synthase activity	2	0.0352566	0.165014	0.0912793	0.155699	0.0178767	0.016979	0.198712	0.0488021
T1007	GO_0004747	ribokinase activity	1	0.0280881	0.0235027	0.00870395	0.0507516	0.01121	0.00726646	0.0328345	0.0374138
T1008	GO_0004748	ribonucleoside-diphosphate reductase activity, thioredoxin disulfide as acceptor	4	0.0254522	0.0271825	0.00867136	0.0851075	0.0117478	0.00931653	0.0279396	0.054741
T1009	GO_0004749	ribose phosphate diphosphokinase activity	5	0.0304322	0.0218963	0.00273626	0.00417566	0.0288584	0.0169986	0.0265782	0.03792
T1010	GO_0004750	ribulose-phosphate 3-epimerase activity	1	0.0185873	0.00439733	0.00249522	0.00386282	0.005629	0.00386561	0.0265782	0.03792
T1011	GO_0004751	ribose-5-phosphate isomerase activity	1	0.0185873	0.00439733	0.00249522	0.00386282	0.005629	0.00386561	0.0265782	0.03792
T1012	GO_0004753	saccharopine dehydrogenase activity	2	0.0218445	0.0144253	0.00511017	0.029371	0.00853295	0.0195993	0.0304782	0.0377474
T1013	GO_0004754	saccharopine dehydrogenase (NAD+, L-lysine-forming) activity	1	0.0228521	0.0108101	0.00359883	0.0187646	0.0243827	0.0114145	0.0451525	0.0469995
T1014	GO_0004755	saccharopine dehydrogenase (NADP+, L-glutamate-forming) activity	1	0.0185873	0.00439733	0.00249522	0.00386282	0.005629	0.00386561	0.0265782	0.03792
T1015	GO_0004758	serine C-palmitoyltransferase activity	2	0.0215374	0.0300415	0.0329465	0.0351113	0.119295	0.060678	0.0294064	0.0374723
T1016	GO_0004764	shikimate 3-dehydrogenase (NADP+) activity	1	0.0282132	0.0210734	0.00267928	0.0117489	0.0188482	0.008287	0.0239385	0.0380164
T1017	GO_0004765	shikimate kinase activity	1	0.0199391	0.0133979	0.00387444	0.0189312	0.0126428	0.0127961	0.025606	0.0390102
T1018	GO_0004766	spermidine synthase activity	1	0.0178764	0.00578316	0.00342842	0.00451856	0.00427734	0.00468343	0.0263943	0.037371
T1019	GO_0004768	stearoyl-CoA 9-desaturase activity	1	0.027854	0.0239744	0.0194007	0.0212553	0.00850185	0.00852983	0.041642	0.0387227
T1020	GO_0004771	sterol esterase activity	4	0.0338745	0.043356	0.0327369	0.0599071	0.0299091	0.027552	0.0764664	0.0662878
T1021	GO_0004775	succinate-CoA ligase (ADP-forming) activity	2	0.0225175	0.0113185	0.00476442	0.00692101	0.011215	0.00472277	0.0301719	0.0332965
T1022	GO_0004779	sulfate adenylyltransferase activity	2	0.0206445	0.00454849	0.00444075	0.00727856	0.00463303	0.00709358	0.0265203	0.0396676
T1023	GO_0004780	sulfate adenylyltransferase (ADP) activity	1	0.0205423	0.00530627	0.00321288	0.00656302	0.00558814	0.00603944	0.0277552	0.0410269
T1024	GO_0004781	sulfate adenylyltransferase (ATP) activity	1	0.0185873	0.00439733	0.00249522	0.00386282	0.005629	0.00386561	0.0265782	0.03792
T1025	GO_0004783	sulfite reductase (NADPH) activity	2	0.022312	0.00649012	0.00503089	0.0383717	0.0252271	0.0152856	0.0271525	0.0412037
T1026	GO_0004784	superoxide dismutase activity	7	0.136151	0.0299156	0.00656215	0.0475055	0.0196684	0.0246193	0.0693067	0.132196
T1027	GO_0004788	thiamine diphosphokinase activity	1	0.0283186	0.0391094	0.0176832	0.00951827	0.0274505	0.0107309	0.042073	0.0611557
T1028	GO_0004789	thiamine-phosphate diphosphorylase activity	1	0.0248048	0.0164764	0.00557799	0.0127822	0.0123759	0.00641559	0.0313694	0.0448405
T1029	GO_0004791	thioredoxin-disulfide reductase activity	2	0.0185873	0.00439733	0.00249522	0.00386282	0.005629	0.00386561	0.0265782	0.03792
T1030	GO_0004792	thiosulfate sulfurtransferase activity	5	0.031217	0.0151736	0.00673027	0.00812761	0.0110268	0.00558755	0.0445453	0.0444777
T1031	GO_0004794	L-threonine ammonia-lyase activity	2	0.0194932	0.0217759	0.0131711	0.00779802	0.0180832	0.0109534	0.0323074	0.0369976
T1032	GO_0004795	threonine synthase activity	1	0.0185873	0.00439733	0.00249522	0.00386282	0.005629	0.00386561	0.0265782	0.03792
T1033	GO_0004798	thymidylate kinase activity	1	0.0192147	0.0107207	0.00351134	0.00897375	0.0148118	0.00803789	0.023233	0.0366025
T1034	GO_0004799	thymidylate synthase activity	1	0.0770918	0.0308834	0.0119974	0.0248873	0.0230814	0.00802987	0.0397864	0.0619338
T1035	GO_0004801	sedoheptulose-7-phosphate:D-glyceraldehyde-3-phosphate glyceronetransferase activity	2	0.0215238	0.0085865	0.00295156	0.011012	0.0226442	0.0109276	0.0260333	0.0717721
T1036	GO_0004802	transketolase activity	2	0.0196685	0.00358956	0.00601046	0.0101773	0.00546245	0.00442452	0.0169176	0.0376617
T1037	GO_0004805	trehalose-phosphatase activity	3	0.0291761	0.0462353	0.0127767	0.0283999	0.0089264	0.0103961	0.0359463	0.0537936
T1038	GO_0004806	triglyceride lipase activity	7	0.0322661	0.0210072	0.0358257	0.0656158	0.0379033	0.0255698	0.0301365	0.0532875
T1039	GO_0004807	triose-phosphate isomerase activity	1	0.0185873	0.00439733	0.00249522	0.00386282	0.005629	0.00386561	0.0265782	0.03792
T1040	GO_0004808	tRNA (5-methylaminomethyl-2-thiouridylate)-methyltransferase activity	1	0.036837	0.0119541	0.0217985	0.023791	0.00573514	0.00516932	0.0260275	0.0595592
T1041	GO_0004809	tRNA (guanine-N2-)-methyltransferase activity	3	0.0448223	0.0251517	0.0222146	0.080402	0.0448335	0.0307164	0.0486457	0.0471518
T1042	GO_0004810	tRNA adenylyltransferase activity	1	0.0185873	0.00439733	0.00249522	0.00386282	0.005629	0.00386561	0.0265782	0.03792
T1043	GO_0004812	aminoacyl-tRNA ligase activity	42	0.343734	0.0628203	0.0838863	0.112514	0.0727818	0.0427439	0.089389	0.121081
T1044	GO_0004813	alanine-tRNA ligase activity	2	0.0253375	0.0704836	0.0251118	0.0181795	0.0191846	0.0197304	0.0322807	0.0500417
T1045	GO_0004814	arginine-tRNA ligase activity	2	0.0497328	0.0618459	0.00846355	0.0326729	0.246788	0.115279	0.0420662	0.0384304
T1046	GO_0004815	aspartate-tRNA ligase activity	2	0.0260501	0.0196749	0.0060506	0.0253449	0.0143802	0.00709652	0.0280712	0.0815498
T1047	GO_0004816	asparagine-tRNA ligase activity	2	0.0216016	0.0143166	0.00405952	0.00441719	0.00904457	0.00649954	0.0281346	0.037016
T1048	GO_0004817	cysteine-tRNA ligase activity	1	0.0809244	0.0358775	0.00516048	0.0266581	0.0159224	0.00916298	0.0461955	0.0416742
T1049	GO_0004818	glutamate-tRNA ligase activity	2	0.050303	0.0304582	0.0866835	0.0664116	0.0126876	0.0169433	0.0758325	0.050191
T1050	GO_0004819	glutamine-tRNA ligase activity	1	0.0242635	0.0141752	0.011381	0.0202179	0.0146191	0.0114698	0.0331655	0.0530921
T1051	GO_0004820	glycine-tRNA ligase activity	2	0.18258	0.0102903	0.0423144	0.0186134	0.00858131	0.00526579	0.0259298	0.0450771
T1052	GO_0004821	histidine-tRNA ligase activity	1	0.0185873	0.00439733	0.00249522	0.00386282	0.005629	0.00386561	0.0265782	0.03792
T1053	GO_0004822	isoleucine-tRNA ligase activity	2	0.0322375	0.0248934	0.00842638	0.0629778	0.0128697	0.01364	0.0290024	0.0365774
T1054	GO_0004823	leucine-tRNA ligase activity	2	0.0736752	0.0303785	0.00803759	0.0245294	0.0274006	0.0235403	0.0324472	0.0445301
T1055	GO_0004824	lysine-tRNA ligase activity	2	0.0326279	0.00738824	0.0373823	0.00921203	0.0138582	0.0102595	0.185155	0.0444919
T1056	GO_0004825	methionine-tRNA ligase activity	2	0.0845514	0.0390829	0.0828613	0.0615161	0.0604256	0.0254637	0.0410672	0.0592267
T1057	GO_0004826	phenylalanine-tRNA ligase activity	3	0.0288407	0.0120508	0.00374335	0.0181486	0.018659	0.00281206	0.0268148	0.0577252
T1058	GO_0004827	proline-tRNA ligase activity	2	0.0243055	0.0209557	0.0034592	0.0218422	0.00946015	0.00285355	0.0300915	0.0401593
T1059	GO_0004828	serine-tRNA ligase activity	2	0.0220893	0.0149534	0.00627144	0.0366121	0.0175323	0.00782445	0.0286242	0.0390627
T1060	GO_0004829	threonine-tRNA ligase activity	2	0.0367807	0.0139921	0.0406372	0.0126982	0.0168459	0.00829058	0.0476086	0.0452257
T1061	GO_0004830	tryptophan-tRNA ligase activity	2	0.0406141	0.0111482	0.0709505	0.0711888	0.0110001	0.00751452	0.0960133	0.041227
T1062	GO_0004831	tyrosine-tRNA ligase activity	2	0.0273403	0.0326235	0.00692787	0.0263252	0.0350396	0.0500854	0.0243793	0.038314
T1063	GO_0004832	valine-tRNA ligase activity	1	0.0408325	0.029378	0.00554097	0.00742585	0.0198754	0.0283029	0.0303628	0.0406478
T1064	GO_0004833	tryptophan 2,3-dioxygenase activity	1	0.0245025	0.00688305	0.0244495	0.00639122	0.0465687	0.0330455	0.0268882	0.0478411
T1065	GO_0004834	tryptophan synthase activity	1	0.0191439	0.0065391	0.00227731	0.00725247	0.0198894	0.0130637	0.0272974	0.0392503
T1066	GO_0004835	tubulin-tyrosine ligase activity	1	0.0413641	0.0344238	0.0496329	0.135154	0.0762467	0.0339772	0.0259194	0.0569206
T1067	GO_0004839	ubiquitin activating enzyme activity	1	0.017791	0.00654481	0.00677667	0.0141232	0.00901473	0.0067614	0.0227783	0.0381025
T1068	GO_0004842	ubiquitin-protein transferase activity	85	0.130536	0.102721	0.0372052	0.175676	0.127926	0.0596709	0.131412	0.167686
T1069	GO_0004843	thiol-dependent ubiquitin-specific protease activity	20	0.0882492	0.0402459	0.0241725	0.0423189	0.0325135	0.0349914	0.0376288	0.0673942
T1070	GO_0004844	uracil DNA N-glycosylase activity	1	0.0179887	0.00620679	0.00471412	0.00553424	0.0432096	0.0378908	0.0261028	0.0390146
T1071	GO_0004845	uracil phosphoribosyltransferase activity	1	0.0185873	0.00439733	0.00249522	0.00386282	0.005629	0.00386561	0.0265782	0.03792
T1072	GO_0004847	urea carboxylase activity	1	0.0218543	0.00573517	0.00811981	0.00573226	0.00438644	0.00561553	0.0265782	0.03792
T1073	GO_0004848	ureidoglycolate hydrolase activity	1	0.0178094	0.0314544	0.0127402	0.0225557	0.0195589	0.00388984	0.0274172	0.0973843
T1074	GO_0004849	uridine kinase activity	2	0.030015	0.0114602	0.0172527	0.0165414	0.0105031	0.00640449	0.0591638	0.059046
T1075	GO_0004851	uroporphyrin-III C-methyltransferase activity	1	0.0816314	0.0308292	0.0418034	0.0592898	0.0088094	0.00649516	0.027638	0.0352776
T1076	GO_0004852	uroporphyrinogen-III synthase activity	1	0.0220599	0.0141984	0.00599038	0.0137372	0.0134848	0.0105887	0.0362251	0.0386114
T1077	GO_0004853	uroporphyrinogen decarboxylase activity	1	0.0216953	0.0118822	0.0017702	0.0258951	0.0270508	0.00953571	0.0362357	0.045772
T1078	GO_0004856	xylulokinase activity	1	0.0304404	0.0161189	0.00666357	0.064386	0.0174396	0.0204086	0.0286007	0.0400914
T1079	GO_0004857	enzyme inhibitor activity	33	0.164331	0.07254	0.350718	0.146085	0.0423805	0.0545537	0.0716034	0.104054
T1080	GO_0004860	protein kinase inhibitor activity	10	0.104804	0.00901842	0.0372506	0.0189049	0.00643245	0.00500655	0.0246859	0.18583
T1081	GO_0004861	cyclin-dependent protein serine/threonine kinase inhibitor activity	3	0.0192669	0.00734244	0.0025348	0.0719282	0.0166157	0.0105973	0.0578917	0.0956986
T1082	GO_0004862	cAMP-dependent protein kinase inhibitor activity	3	0.0591036	0.0136182	0.00575163	0.0196922	0.0146011	0.00472068	0.0315822	0.0387511
T1083	GO_0004864	protein phosphatase inhibitor activity	4	0.024921	0.0114883	0.0138222	0.040322	0.00770729	0.00713431	0.0325398	0.0648887
T1084	GO_0004866	endopeptidase inhibitor activity	5	0.032495	0.217469	0.0135631	0.0444609	0.0362397	0.0232333	0.0242675	0.0960175
T1085	GO_0004867	serine-type endopeptidase inhibitor activity	2	0.0353585	0.132695	0.0128101	0.0514807	0.0162146	0.0139083	0.0236343	0.0994578
T1086	GO_0004869	cysteine-type endopeptidase inhibitor activity	1	0.0185873	0.00439733	0.00249522	0.00386282	0.005629	0.00386561	0.0265782	0.03792
T1087	GO_0004871	signal transducer activity	1078	0.128017	0.0646289	0.0462166	0.154063	0.149004	0.126958	0.146324	0.148538
T1088	GO_0004872	receptor activity	1068	0.10175	0.061535	0.0506333	0.234042	0.168343	0.114154	0.233699	0.079115
T1089	GO_0004888	transmembrane signaling receptor activity	1031	0.193804	0.0611978	0.0491911	0.121292	0.148115	0.111139	0.142604	0.120743
T1090	GO_0004930	G-protein coupled receptor activity	4	0.0945351	0.0363682	0.0470374	0.0281839	0.0254676	0.00941812	0.0393244	0.118492
T1091	GO_0004932	mating-type factor pheromone receptor activity	2	0.0292309	0.0212867	0.0154032	0.00552708	0.00949658	0.00581811	0.0272975	0.0508595
T1092	GO_0004933	mating-type a-factor pheromone receptor activity	1	0.0233768	0.0184761	0.00888887	0.0103308	0.00770198	0.00616852	0.0243118	0.0366206
T1093	GO_0004934	mating-type alpha-factor pheromone receptor activity	1	0.0328508	0.0138436	0.00818492	0.00542535	0.0372573	0.0472779	0.0314417	0.0383268
T1094	GO_0005034	osmosensor activity	4	0.0289362	0.0198953	0.0913609	0.0246631	0.0166645	0.00863977	0.0242051	0.0587574
T1095	GO_0005047	signal recognition particle binding	2	0.0301018	0.0149988	0.00441134	0.0439093	0.0815994	0.0447689	0.0290821	0.0473435
T1096	GO_0005048	signal sequence binding	30	0.0548976	0.0726662	0.0234648	0.155677	0.043795	0.0380288	0.0549108	0.0640153
T1097	GO_0005052	peroxisome matrix targeting signal-1 binding	2	0.0292393	0.0144824	0.00490608	0.0174139	0.0249962	0.0111649	0.0269638	0.0517482
T1098	GO_0005053	peroxisome matrix targeting signal-2 binding	1	0.0508592	0.086573	0.180979	0.0669171	0.0108148	0.00495696	0.113917	0.0447722
T1099	GO_0005057	signal transducer activity, downstream of receptor	13	0.0686965	0.0621473	0.0479263	0.0981295	0.028702	0.0120774	0.0290579	0.0466337
T1100	GO_0005078	MAP-kinase scaffold activity	3	0.0201324	0.0139992	0.0349573	0.0211455	0.0141322	0.0102666	0.0535655	0.0594618
T1101	GO_0005083	#N/A	70	0.209368	0.0937935	0.0317154	0.130409	0.0353914	0.0558036	0.0405213	0.238331
T1102	GO_0005085	guanyl-nucleotide exchange factor activity	48	0.0878469	0.0836027	0.0410877	0.111353	0.113567	0.144958	0.0946345	0.161457
T1103	GO_0005086	ARF guanyl-nucleotide exchange factor activity	7	0.0684574	0.0542319	0.0134787	0.134876	0.0346032	0.035146	0.0536388	0.0686428
T1104	GO_0005087	Ran guanyl-nucleotide exchange factor activity	1	0.0378773	0.0144415	0.05251	0.0876028	0.0145936	0.010512	0.107034	0.0542814
T1105	GO_0005088	Ras guanyl-nucleotide exchange factor activity	20	0.0545992	0.0789779	0.0370186	0.0705579	0.0581527	0.106089	0.0766626	0.126255
T1106	GO_0005089	Rho guanyl-nucleotide exchange factor activity	6	0.0687701	0.0587998	0.00892659	0.0507675	0.02115	0.0129593	0.0699229	0.0925575
T1107	GO_0005090	Sar guanyl-nucleotide exchange factor activity	1	0.0207254	0.141012	0.491761	0.118468	0.0221108	0.00963674	0.112125	0.0539128
T1108	GO_0005092	GDP-dissociation inhibitor activity	5	0.0303913	0.065232	0.00887823	0.0205733	0.0305429	0.0248607	0.0258117	0.0653368
T1109	GO_0005093	Rab GDP-dissociation inhibitor activity	1	0.0217291	0.0559712	0.0060706	0.00991606	0.00938535	0.00371853	0.0267757	0.0410146
T1110	GO_0005094	Rho GDP-dissociation inhibitor activity	2	0.0655888	0.0183661	0.00824503	0.0204309	0.0155264	0.00531217	0.0301882	0.0931905
T1111	GO_0005095	GTPase inhibitor activity	2	0.0197823	0.0347332	0.00212512	0.0165497	0.0245916	0.0342326	0.0269449	0.0383803
T1112	GO_0005096	GTPase activator activity	50	0.396141	0.12555	0.201734	0.0578858	0.0883564	0.136168	0.0848666	0.19815
T1113	GO_0005097	#N/A	11	0.0874319	0.0396307	0.0872995	0.0593102	0.0236409	0.028591	0.143318	0.113061
T1114	GO_0005098	#N/A	1	0.0270965	0.0153942	0.036605	0.0159102	0.00979368	0.00838868	0.0297021	0.0583278
T1115	GO_0005099	#N/A	27	0.610742	0.193558	0.0858025	0.116407	0.0512382	0.0389263	0.0428204	0.187364
T1116	GO_0005100	#N/A	11	0.126732	0.0488083	0.064294	0.0746983	0.0149701	0.036878	0.0249473	0.118548
T1117	GO_0005101	#N/A	1	0.0586306	0.0374491	0.294188	0.0183897	0.382884	0.233926	0.0260123	0.0487311
T1118	GO_0005102	receptor binding	6	0.0234474	0.0418581	0.027163	0.0327633	0.0185194	0.00844563	0.0249192	0.0892046
T1119	GO_0005198	structural molecule activity	373	0.487016	0.866157	0.0496083	0.188972	0.463481	0.610702	0.127538	0.284577
T1120	GO_0005199	structural constituent of cell wall	15	0.0355257	0.0191588	0.0129161	0.0993182	0.0276901	0.0107487	0.0792883	0.116862
T1121	GO_0005200	structural constituent of cytoskeleton	38	0.131979	0.184298	0.0320294	0.0704309	0.0522128	0.0314429	0.0378846	0.132865
T1122	GO_0005215	transporter activity	432	0.141462	0.119727	0.0536032	0.150139	0.401817	0.448818	0.127639	0.0858365
T1123	GO_0005216	ion channel activity	12	0.254967	0.0512128	0.00992514	0.138831	0.0440802	0.0160073	0.0496997	0.145807
T1124	GO_0005227	calcium activated cation channel activity	1	0.0192645	0.0142527	0.00349347	0.0111509	0.00811291	0.0112339	0.0262554	0.0445905
T1125	GO_0005244	voltage-gated ion channel activity	8	0.0552877	0.0480055	0.0332773	0.0710614	0.0742461	0.0352915	0.0464215	0.122699
T1126	GO_0005245	voltage-gated calcium channel activity	1	0.0402003	0.162182	0.0035858	0.0345669	0.0122489	0.0108223	0.0409213	0.0647948
T1127	GO_0005247	voltage-gated chloride channel activity	1	0.0349585	0.00595045	0.00525459	0.00790144	0.0114165	0.0130723	0.0273273	0.0505539
T1128	GO_0005249	voltage-gated potassium channel activity	1	0.021977	0.0725012	0.0246878	0.0495267	0.0522899	0.0190272	0.198164	0.0394573
T1129	GO_0005261	cation channel activity	5	0.0388083	0.0551058	0.0117692	0.0343995	0.0340653	0.0417896	0.0304608	0.077026
T1130	GO_0005262	calcium channel activity	3	0.0452477	0.129756	0.0135901	0.0428323	0.0225761	0.0226422	0.0296834	0.0670985
T1131	GO_0005267	potassium channel activity	3	0.0498394	0.0444666	0.0123836	0.0148595	0.0348491	0.0354501	0.0457537	0.0386563
T1132	GO_0005272	sodium channel activity	1	0.0198396	0.0192365	0.004283	0.00917488	0.00977541	0.00564327	0.0250168	0.0366671
T1133	GO_0005274	allantoin uptake transmembrane transporter activity	1	0.0288355	0.00593068	0.0313468	0.00707443	0.0362736	0.0275316	0.0304237	0.0379915
T1134	GO_0005275	amine transmembrane transporter activity	46	0.0746247	0.0829825	0.0334393	0.0789094	0.0418345	0.0430175	0.0624499	0.149095
T1135	GO_0005291	high-affinity L-histidine transmembrane transporter activity	1	0.0309362	0.00426527	0.00876915	0.0129382	0.014526	0.013236	0.0319656	0.040617
T1136	GO_0005300	high-affinity tryptophan transmembrane transporter activity	1	0.0217738	0.0131303	0.0125642	0.0112729	0.00698093	0.00483304	0.0614566	0.0402687
T1137	GO_0005302	L-tyrosine transmembrane transporter activity	4	0.0346778	0.00757684	0.00677341	0.123267	0.00521578	0.00521076	0.0619654	0.0449797
T1138	GO_0005310	dicarboxylic acid transmembrane transporter activity	7	0.0230709	0.0185664	0.0142775	0.0207147	0.0196747	0.0185142	0.0304148	0.0452096
T1139	GO_0005313	L-glutamate transmembrane transporter activity	2	0.0379414	0.0115431	0.0468211	0.0254131	0.0115076	0.0154092	0.0370714	0.0395761
T1140	GO_0005315	inorganic phosphate transmembrane transporter activity	5	0.0341227	0.0820653	0.013401	0.0233041	0.0336359	0.010676	0.0457361	0.0318849
T1141	GO_0005319	lipid transporter activity	25	0.106281	0.0677586	0.0286431	0.0464606	0.0526334	0.0443714	0.0984636	0.0976325
T1142	GO_0005324	long-chain fatty acid transporter activity	2	0.0232686	0.0348689	0.0601048	0.00629552	0.0971744	0.0653904	0.0395326	0.0476661
T1143	GO_0005337	nucleoside transmembrane transporter activity	6	0.158403	0.0650084	0.0302656	0.164478	0.0416633	0.0273264	0.0735626	0.0576578
T1144	GO_0005338	nucleotide-sugar transmembrane transporter activity	5	0.0269957	0.0240786	0.00734985	0.02748	0.00727165	0.0195252	0.0338193	0.083233
T1145	GO_0005342	organic acid transmembrane transporter activity	59	0.0580328	0.0777114	0.0322406	0.0884552	0.0432791	0.0504681	0.0842835	0.091627
T1146	GO_0005352	alpha-glucoside:proton symporter activity	4	0.0185873	0.00439733	0.00249522	0.00386282	0.005629	0.00386561	0.0265782	0.03792
T1147	GO_0005353	fructose transmembrane transporter activity	15	0.0367006	0.921576	0.0100364	0.0786136	0.114169	0.141458	0.0925332	0.0698863
T1148	GO_0005354	galactose transmembrane transporter activity	6	0.0228968	0.0735543	0.00310504	0.0163511	0.0342762	0.0367905	0.0320588	0.129862
T1149	GO_0005355	glucose transmembrane transporter activity	16	0.0404076	0.954725	0.0107874	0.0930316	0.160193	0.106208	0.128665	0.0563338
T1150	GO_0005363	maltose transmembrane transporter activity	5	0.0185873	0.00439733	0.00249522	0.00386282	0.005629	0.00386561	0.0265782	0.03792
T1151	GO_0005364	maltose:proton symporter activity	2	0.0185873	0.00439733	0.00249522	0.00386282	0.005629	0.00386561	0.0265782	0.03792
T1152	GO_0005365	myo-inositol transmembrane transporter activity	2	0.0239519	0.0180941	0.00451872	0.0147039	0.0419791	0.0167843	0.0263106	0.0373951
T1153	GO_0005371	tricarboxylate secondary active transmembrane transporter activity	2	0.0268741	0.0243945	0.00341548	0.0105229	0.0135457	0.0140135	0.029528	0.028486
T1154	GO_0005375	copper ion transmembrane transporter activity	6	0.0631151	0.109175	0.386379	0.144535	0.0188749	0.0109857	0.360753	0.0420979
T1155	GO_0005381	iron ion transmembrane transporter activity	11	0.215212	0.126847	0.672215	0.696028	0.101217	0.039368	0.457601	0.0576452
T1156	GO_0005384	manganese ion transmembrane transporter activity	4	0.046186	0.0531318	0.0113222	0.0563652	0.0454309	0.029627	0.0294138	0.0444717
T1157	GO_0005385	zinc ion transmembrane transporter activity	8	0.0675044	0.0392243	0.0137462	0.0235826	0.0211952	0.0451577	0.0271237	0.0537244
T1158	GO_0005388	calcium-transporting ATPase activity	2	0.0378034	0.0586139	0.0795401	0.0188859	0.119389	0.217872	0.0383696	0.138828
T1159	GO_0005402	cation:sugar symporter activity	5	0.0185873	0.00439733	0.00249522	0.00386282	0.005629	0.00386561	0.0265782	0.03792
T1160	GO_0005427	proton-dependent oligopeptide secondary active transmembrane transporter activity	1	0.0231933	0.0146449	0.00319336	0.0134438	0.0190019	0.0482746	0.0284523	0.0467541
T1161	GO_0005451	monovalent cation:proton antiporter activity	5	0.0722028	0.0211578	0.0285825	0.080887	0.0179496	0.00996193	0.0469119	0.0570129
T1162	GO_0005452	inorganic anion exchanger activity	1	0.0294662	0.0331935	0.573975	0.137534	0.0183242	0.00696313	0.0442788	0.0528852
T1163	GO_0005458	GDP-mannose transmembrane transporter activity	1	0.0185873	0.00439733	0.00249522	0.00386282	0.005629	0.00386561	0.0265782	0.03792
T1164	GO_0005459	UDP-galactose transmembrane transporter activity	1	0.0239167	0.0101766	0.0237842	0.00719166	0.0264729	0.0263849	0.0242647	0.0413166
T1165	GO_0005462	UDP-N-acetylglucosamine transmembrane transporter activity	1	0.0294379	0.0166856	0.0389081	0.0209708	0.0105083	0.0101697	0.0326467	0.0458605
T1166	GO_0005469	succinate:fumarate antiporter activity	1	0.0185873	0.00439733	0.00249522	0.00386282	0.005629	0.00386561	0.0265782	0.03792
T1167	GO_0005471	ATP:ADP antiporter activity	4	0.0265286	0.0286146	0.00981015	0.0203875	0.0252577	0.0108835	0.0360681	0.0434997
T1168	GO_0005476	carnitine:acyl carnitine antiporter activity	1	0.0263232	0.0152221	0.0155861	0.0147186	0.00642605	0.00948517	0.0265453	0.0558103
T1169	GO_0005477	pyruvate secondary active transmembrane transporter activity	1	0.0250731	0.0145193	0.104401	0.0168809	0.014746	0.004766	0.0307004	0.0514654
T1170	GO_0005483	soluble NSF attachment protein activity	1	0.0185873	0.00439733	0.00249522	0.00386282	0.005629	0.00386561	0.0265782	0.03792
T1171	GO_0005484	SNAP receptor activity	24	0.0806751	0.0706854	0.0121516	0.0908769	0.0449952	0.034724	0.322151	0.121089
T1172	GO_0005487	nucleocytoplasmic transporter activity	1	0.0276977	0.0208179	0.0126921	0.0368126	0.00604746	0.00319236	0.0613388	0.0485635
T1173	GO_0005488	binding	3310	0.149204	0.193832	0.0190658	0.134584	0.129019	0.11922	0.0906635	0.110014
T1174	GO_0005506	iron ion binding	58	0.122435	0.207641	0.0433797	0.064932	0.0715254	0.0609784	0.0683582	0.116029
T1175	GO_0005507	copper ion binding	21	0.0941908	0.0620927	0.0463556	0.0528293	0.0518669	0.033739	0.062362	0.233174
T1176	GO_0005509	calcium ion binding	27	0.088237	0.0880509	0.0295982	0.0853961	0.0401479	0.0285089	0.0989931	0.0988773
T1177	GO_0005515	protein binding	631	0.114464	0.071624	0.0277806	0.236634	0.106306	0.0553845	0.131474	0.119652
T1178	GO_0005516	calmodulin binding	13	0.0511503	0.0618459	0.0389557	0.059984	0.0668748	0.0358411	0.0352058	0.0908369
T1179	GO_0005519	cytoskeletal regulatory protein binding	4	0.0276487	0.0231059	0.0238277	0.0290406	0.0253998	0.022768	0.0369026	0.0672431
T1180	GO_0005522	profilin binding	2	0.0313278	0.0150469	0.0118243	0.0095412	0.0120208	0.00765513	0.0307494	0.231991
T1181	GO_0005524	ATP binding	659	0.0712333	0.170892	0.0265513	0.172737	0.152685	0.0804757	0.0781635	0.124955
T1182	GO_0005525	GTP binding	103	0.124373	0.114174	0.0677207	0.0680843	0.0576052	0.0483495	0.0337331	0.159078
T1183	GO_0005528	FK506 binding	4	0.0220748	0.0128665	0.016859	0.0161231	0.0410887	0.0579652	0.0279539	0.057277
T1184	GO_0005529	#N/A	13	0.0355754	0.0613226	0.0156239	0.047862	0.027195	0.0171272	0.0949297	0.0551967
T1185	GO_0005536	glucose binding	3	0.0404493	0.0465621	0.0146129	0.0528546	0.0800176	0.0559518	0.0513259	0.0793075
T1186	GO_0005537	mannose binding	4	0.0185873	0.00439733	0.00249522	0.00386282	0.005629	0.00386561	0.0265782	0.03792
T1187	GO_0005543	phospholipid binding	83	0.101116	0.128517	0.0314716	0.145537	0.0622176	0.0838949	0.017152	0.281569
T1188	GO_0005544	calcium-dependent phospholipid binding	2	0.0380634	0.00483972	0.00836758	0.0107849	0.0141831	0.00755584	0.0339333	0.0677805
T1189	GO_0005545	1-phosphatidylinositol binding	10	0.12662	0.0641641	0.0269556	0.106869	0.0119378	0.0238459	0.0418678	0.0645915
T1190	GO_0005546	phosphatidylinositol-4,5-bisphosphate binding	10	0.0333688	0.0175848	0.0216693	0.0429809	0.0662849	0.0311753	0.0792301	0.0677726
T1191	GO_0005548	phospholipid transporter activity	14	0.0522411	0.0267381	0.03193	0.0529261	0.0287547	0.0226774	0.0947104	0.120415
T1192	GO_0005575	cellular_component	5794	0.20775	0.138985	0.0458109	0.105868	0.12265	0.110821	0.09711	0.252436
T1193	GO_0005576	extracellular region	97	0.0728438	0.0626802	0.0509831	0.0778007	0.106646	0.0683518	0.133074	0.1019
T1194	GO_0005618	cell wall	108	0.268951	0.101645	0.0616137	0.179214	0.0810306	0.0586745	0.509132	0.126251
T1195	GO_0005619	ascospore wall	15	0.100813	0.0933116	0.222658	0.159121	0.102717	0.0869432	0.0868424	0.11052
T1196	GO_0005621	cellular bud scar	2	0.0219297	0.0259613	0.0145664	0.0166563	0.0159049	0.0115609	0.0348813	0.0487922
T1197	GO_0005622	intracellular	5273	0.0530632	0.0985119	0.0284177	0.103535	0.0739334	0.0539714	0.0133584	0.110161
T1198	GO_0005624	#N/A	209	0.118094	0.0936416	0.0303406	0.14232	0.178824	0.0669245	0.0952921	0.189647
T1199	GO_0005625	#N/A	46	0.139132	0.0711143	0.0445462	0.0510205	0.069459	0.0367545	0.0255344	0.0779371
T1200	GO_0005628	prospore membrane	29	0.0847922	0.0895037	0.100808	0.120701	0.160744	0.297777	0.122548	0.168123
T1201	GO_0005631	chitosan layer of spore wall	2	0.0388549	0.0890354	0.204079	0.425694	0.0160326	0.0186602	0.0452041	0.0445973
T1202	GO_0005634	nucleus	2243	0.136809	0.122463	0.0582893	0.149523	0.0782071	0.0693233	0.122842	0.102265
T1203	GO_0005635	nuclear envelope	146	0.143527	0.0615182	0.0579681	0.0834153	0.091846	0.0433735	0.151222	0.183109
T1204	GO_0005637	nuclear inner membrane	12	0.0589704	0.0557605	0.0864414	0.0307823	0.0366341	0.0380935	0.0535844	0.0469589
T1205	GO_0005639	integral component of nuclear inner membrane	3	0.0278807	0.0144504	0.0410171	0.0126414	0.0179852	0.00768083	0.0550301	0.0414164
T1206	GO_0005640	nuclear outer membrane	5	0.0304357	0.0312371	0.0150921	0.0338348	0.0265527	0.014391	0.0391978	0.0911916
T1207	GO_0005641	nuclear envelope lumen	5	0.0361683	0.029168	0.0296694	0.123816	0.0409119	0.0419263	0.0712054	0.213923
T1208	GO_0005643	nuclear pore	57	0.0688856	0.158247	0.024054	0.0483623	0.0433661	0.0332711	0.0619272	0.127593
T1209	GO_0005654	nucleoplasm	304	0.184756	0.206848	0.0642998	0.175898	0.211732	0.198037	0.123375	0.0638024
T1210	GO_0005655	nucleolar ribonuclease P complex	10	0.041409	0.0561401	0.0160518	0.00858276	0.113658	0.128457	0.0312757	0.0716692
T1211	GO_0005656	nuclear pre-replicative complex	15	0.0571602	0.0659762	0.0331957	0.05995	0.038153	0.0633555	0.0509486	0.0842028
T1212	GO_0005657	replication fork	54	0.209688	0.0707063	0.100124	0.202492	0.101538	0.0964525	0.216315	0.0773164
T1213	GO_0005658	alpha DNA polymerase:primase complex	7	0.0559474	0.0725092	0.0289428	0.091026	0.0223153	0.0176993	0.0375227	0.0434218
T1214	GO_0005662	DNA replication factor A complex	3	0.0305005	0.052796	0.0395903	0.0749174	0.014825	0.0188977	0.191658	0.0509658
T1215	GO_0005663	DNA replication factor C complex	5	0.0583109	0.0311068	0.23795	0.0416435	0.0449771	0.0251163	0.0494664	0.112717
T1216	GO_0005664	nuclear origin of replication recognition complex	6	0.139686	0.0438595	0.0701619	0.0309327	0.0598953	0.0722604	0.0721142	0.0536404
T1217	GO_0005665	DNA-directed RNA polymerase II, core complex	12	0.0359902	0.00414672	0.0175265	0.101718	0.024958	0.0379106	0.0233617	0.0734408
T1218	GO_0005666	DNA-directed RNA polymerase III complex	17	0.0368202	0.0446723	0.0219571	0.0692806	0.0314306	0.0347688	0.0498915	0.0689479
T1219	GO_0005667	transcription factor complex	73	0.184234	0.112073	0.0358347	0.0799149	0.0778996	0.021589	0.0438723	0.194402
T1220	GO_0005669	transcription factor TFIID complex	15	0.0655521	0.041962	0.028543	0.0463705	0.034814	0.0218997	0.0512612	0.379938
T1221	GO_0005671	Ada2/Gcn5/Ada3 transcription activator complex	7	0.0483764	0.196298	0.0189003	0.0465474	0.0175002	0.0367328	0.0440761	0.0394894
T1222	GO_0005672	transcription factor TFIIA complex	2	0.0180746	0.0217418	0.00855594	0.00871464	0.0172007	0.00798898	0.0414416	0.0640285
T1223	GO_0005673	transcription factor TFIIE complex	2	0.0231027	0.0274607	0.0340778	0.0122157	0.0143934	0.00873067	0.033261	0.0372789
T1224	GO_0005674	transcription factor TFIIF complex	3	0.0310791	0.0129045	0.016257	0.00967765	0.0125792	0.0133238	0.0334336	0.0818174
T1225	GO_0005675	holo TFIIH complex	10	0.0253113	0.0414935	0.0426852	0.0528969	0.0575152	0.0332291	0.55801	0.0691675
T1226	GO_0005677	chromatin silencing complex	7	0.0263891	0.0580075	0.0223419	0.00709682	0.0268842	0.0183812	0.0431617	0.0362361
T1227	GO_0005678	#N/A	10	0.0429853	0.128438	0.0454191	0.0759446	0.103186	0.0536838	0.0335798	0.148175
T1228	GO_0005680	anaphase-promoting complex	16	0.124029	0.188215	0.0389012	0.0742924	0.075799	0.0291069	0.0425014	0.116399
T1229	GO_0005681	spliceosomal complex	102	0.294871	0.17398	0.0662737	0.111357	0.136054	0.0767444	0.155451	0.204308
T1230	GO_0005682	U5 snRNP	17	0.077441	0.0405561	0.0116337	0.017219	0.0437823	0.0245225	0.0293936	0.0534433
T1231	GO_0005684	U2-type spliceosomal complex	90	0.159858	0.0742245	0.0461	0.104373	0.0724398	0.0588891	0.111031	0.214416
T1232	GO_0005685	U1 snRNP	19	0.0421252	0.0834762	0.0341169	0.102968	0.0630869	0.0501693	0.0767502	0.0645317
T1233	GO_0005686	U2 snRNP	15	0.0327557	0.0249361	0.0167764	0.0834649	0.0478865	0.049462	0.0466677	0.048616
T1234	GO_0005688	U6 snRNP	9	0.0575443	0.0237376	0.00985314	0.0454106	0.0207895	0.0202184	0.0669453	0.200583
T1235	GO_0005694	chromosome	386	0.614184	0.150322	0.0552569	0.217681	0.326684	0.295993	0.12389	0.220699
T1236	GO_0005697	telomerase holoenzyme complex	4	0.0299427	0.0555279	0.0108012	0.0117744	0.0301877	0.0371224	0.0460758	0.0493213
T1237	GO_0005712	chiasma	2	0.0248109	0.0243814	0.0233196	0.0237688	0.0273013	0.00747036	0.0430658	0.0537274
T1238	GO_0005724	nuclear telomeric heterochromatin	6	0.0594211	0.0804969	0.012678	0.0198406	0.0371348	0.053302	0.0682154	0.0595701
T1239	GO_0005727	extrachromosomal circular DNA	2	0.0203832	0.0126518	0.00631323	0.0104391	0.0108638	0.00628938	0.0324703	0.0500833
T1240	GO_0005729	2-micrometer circle DNA	1	0.0195733	0.0224274	0.00730068	0.0167457	0.0139168	0.0151827	0.0183838	0.0381192
T1241	GO_0005730	nucleolus	354	0.461343	0.407	0.0394006	0.313616	0.255415	0.260269	0.0623147	0.234804
T1242	GO_0005732	small nucleolar ribonucleoprotein complex	104	0.102571	0.0453934	0.0266655	0.0421564	0.0836923	0.0318927	0.0626731	0.134162
T1243	GO_0005736	DNA-directed RNA polymerase I complex	14	0.0404025	0.16407	0.0148035	0.0206111	0.0420952	0.0193233	0.0270777	0.0902302
T1244	GO_0005737	cytoplasm	4143	0.122194	0.131248	0.0387297	0.136554	0.127878	0.0644465	0.0310479	0.113266
T1245	GO_0005739	mitochondrion	1148	0.118538	0.253778	0.0384933	0.117997	0.0879741	0.0976965	0.151106	0.444702
T1246	GO_0005740	mitochondrial envelope	396	0.290694	0.355056	0.0769861	0.145453	0.300607	0.376298	0.0955409	0.117637
T1247	GO_0005741	mitochondrial outer membrane	98	0.10894	0.123268	0.018498	0.0483718	0.122489	0.0828416	0.10315	0.150617
T1248	GO_0005742	mitochondrial outer membrane translocase complex	8	0.0366982	0.0452494	0.0349833	0.0490343	0.0910034	0.0515542	0.0693758	0.0894968
T1249	GO_0005743	mitochondrial inner membrane	231	0.167796	0.147245	0.0456838	0.293026	0.0888774	0.0742789	0.293727	0.13253
T1250	GO_0005744	mitochondrial inner membrane presequence translocase complex	11	0.0333741	0.0450981	0.0236631	0.0758535	0.0156323	0.0144617	0.0691797	0.0531792
T1251	GO_0005745	m-AAA complex	2	0.0258838	0.04064	0.00715608	0.0251707	0.0264634	0.0106872	0.0224764	0.0545254
T1252	GO_0005746	mitochondrial respiratory chain	27	0.0984363	0.0996233	0.0261468	0.0587433	0.082017	0.0766001	0.0581072	0.107161
T1253	GO_0005749	mitochondrial respiratory chain complex II, succinate dehydrogenase complex (ubiquinone)	5	0.0548447	0.0200965	0.0183229	0.0475823	0.0193023	0.0144012	0.0774245	0.357096
T1254	GO_0005750	mitochondrial respiratory chain complex III	10	0.0244851	0.0555973	0.007506	0.028435	0.0214726	0.0309013	0.0456633	0.0841368
T1255	GO_0005751	mitochondrial respiratory chain complex IV	12	0.0285834	0.0451871	0.0299142	0.0741498	0.0204796	0.00993196	0.161174	0.0985881
T1256	GO_0005753	mitochondrial proton-transporting ATP synthase complex	19	0.266711	0.0281532	0.201411	0.521108	0.0230093	0.0156129	0.0362285	0.0794998
T1257	GO_0005754	mitochondrial proton-transporting ATP synthase, catalytic core	2	0.491743	0.0144355	0.0567376	0.431139	0.0152552	0.00928332	0.0622086	0.0360443
T1258	GO_0005756	mitochondrial proton-transporting ATP synthase, central stalk	3	0.0327433	0.0105911	0.0045152	0.0192373	0.0129827	0.00881161	0.028784	0.030665
T1259	GO_0005758	mitochondrial intermembrane space	45	0.0570963	0.0717988	0.0833453	0.0990964	0.0711879	0.0523203	0.0295279	0.136202
T1260	GO_0005759	mitochondrial matrix	212	0.206226	0.495947	0.0517445	0.165093	0.339379	0.296185	0.146194	0.238544
T1261	GO_0005760	gamma DNA polymerase complex	1	0.0422697	0.0461206	0.0180689	0.0256985	0.025789	0.0123315	0.0517168	0.0448215
T1262	GO_0005761	mitochondrial ribosome	86	0.0921393	0.24275	0.0405198	0.087503	0.154177	0.140718	0.202689	0.311921
T1263	GO_0005762	mitochondrial large ribosomal subunit	44	0.114707	0.119667	0.0232171	0.192724	0.0601374	0.0720798	0.048396	0.0748049
T1264	GO_0005763	mitochondrial small ribosomal subunit	35	0.0769082	0.124436	0.0311945	0.0371666	0.0654789	0.0541303	0.118046	0.0500641
T1265	GO_0005768	endosome	140	0.0653952	0.0871797	0.0960465	0.113096	0.0542501	0.0595296	0.0913392	0.194998
T1266	GO_0005769	early endosome	10	0.0386033	0.066118	0.0234175	0.0636205	0.0306908	0.030613	0.112089	0.0609995
T1267	GO_0005770	late endosome	40	0.0950218	0.140249	0.0547565	0.116638	0.0906971	0.128129	0.190255	0.191116
T1268	GO_0005771	multivesicular body	5	0.0531668	0.29868	0.0386595	0.0622808	0.0386839	0.0329851	0.0723444	0.0882717
T1269	GO_0005773	vacuole	251	0.284642	0.473264	0.0469834	0.167625	0.26634	0.165789	0.0989105	0.18811
T1270	GO_0005774	vacuolar membrane	181	0.156205	0.0844015	0.0532436	0.0769434	0.079699	0.0657278	0.0682542	0.265797
T1271	GO_0005775	vacuolar lumen	14	0.06325	0.254129	0.0892553	0.060725	0.0448918	0.0396709	0.0339976	0.11526
T1272	GO_0005776	autophagosome	2	0.0210664	0.0193803	0.00539006	0.0478015	0.0147083	0.0103522	0.0281844	0.0335279
T1273	GO_0005777	peroxisome	67	0.114469	0.0606186	0.0515383	0.08058	0.0930803	0.0750599	0.0295648	0.114972
T1274	GO_0005778	peroxisomal membrane	33	0.150036	0.126663	0.127235	0.0550369	0.0693694	0.0585696	0.0208617	0.111254
T1275	GO_0005779	integral component of peroxisomal membrane	12	0.0670263	0.0657593	0.0220774	0.0771018	0.0334823	0.018889	0.0488676	0.0775579
T1276	GO_0005780	extrinsic component of intraperoxisomal membrane	2	0.0302284	0.0512704	0.00621216	0.0356318	0.0320926	0.018373	0.0325652	0.108377
T1277	GO_0005782	peroxisomal matrix	11	0.0290348	0.0101929	0.00906008	0.0218396	0.0263142	0.00713393	0.0331958	0.0458665
T1278	GO_0005783	endoplasmic reticulum	462	0.295845	0.0931109	0.186439	0.211027	0.471282	0.405274	0.116397	0.130779
T1279	GO_0005784	Sec61 translocon complex	3	0.0200648	0.00536068	0.00701265	0.00920914	0.00537505	0.00378002	0.0316041	0.0492528
T1280	GO_0005785	signal recognition particle receptor complex	2	0.0336893	0.00694769	0.0170248	0.0706615	0.0416955	0.0351249	0.0464419	0.0416989
T1281	GO_0005786	signal recognition particle, endoplasmic reticulum targeting	7	0.0426119	0.0125508	0.0127434	0.0184853	0.0185854	0.0204889	0.0343561	0.0472193
T1282	GO_0005787	signal peptidase complex	4	0.0185873	0.00439733	0.00249522	0.00386282	0.005629	0.00386561	0.0265782	0.03792
T1283	GO_0005788	endoplasmic reticulum lumen	15	0.0547059	0.0564028	0.0180666	0.0701754	0.0430067	0.0380101	0.0404338	0.0849629
T1284	GO_0005789	endoplasmic reticulum membrane	340	0.124989	0.412735	0.0400378	0.244112	0.664696	0.542236	0.138549	0.117781
T1285	GO_0005792	#N/A	30	0.0891058	0.0440548	0.0397992	0.0597094	0.0453917	0.0304996	0.130589	0.0761524
T1286	GO_0005793	endoplasmic reticulum-Golgi intermediate compartment	4	0.0345848	0.016777	0.0100639	0.0182831	0.0185986	0.012863	0.0337633	0.0933165
T1287	GO_0005794	Golgi apparatus	241	0.520298	0.526378	0.0410679	0.298376	0.618677	0.596169	0.0516807	0.062599
T1288	GO_0005795	Golgi stack	18	0.0886383	0.0258141	0.0207265	0.0686306	0.0307835	0.0292882	0.0546639	0.101685
T1289	GO_0005796	Golgi lumen	3	0.0203819	0.0917644	0.013581	0.0218583	0.101483	0.0846345	0.0345925	0.0369799
T1290	GO_0005797	Golgi medial cisterna	3	0.0238211	0.00807686	0.00927001	0.0252412	0.0299493	0.0237411	0.0282175	0.0422041
T1291	GO_0005798	Golgi-associated vesicle	42	0.080507	0.0680452	0.02942	0.128846	0.0456829	0.043731	0.201255	0.150695
T1292	GO_0005801	cis-Golgi network	20	0.122922	0.081456	0.0464219	0.109823	0.0458666	0.0472682	0.0558321	0.0985938
T1293	GO_0005802	trans-Golgi network	25	0.120766	0.329104	0.0268254	0.0925433	0.105369	0.133486	0.078832	0.259712
T1294	GO_0005811	lipid particle	40	0.0763158	0.0884928	0.122866	0.0941767	0.0407695	0.0511831	0.0495507	0.0792704
T1295	GO_0005816	spindle pole body	77	0.128189	0.111648	0.0522495	0.0509459	0.106619	0.0723742	0.0973842	0.123761
T1296	GO_0005819	spindle	105	0.126841	0.149014	0.0482473	0.0914991	0.0556852	0.0623205	0.0938669	0.167158
T1297	GO_0005821	intermediate layer of spindle pole body	1	0.0185873	0.00439733	0.00249522	0.00386282	0.005629	0.00386561	0.0265782	0.03792
T1298	GO_0005822	inner plaque of spindle pole body	4	0.0290786	0.0898218	0.0508591	0.0231197	0.0634063	0.0340708	0.0674957	0.169121
T1299	GO_0005823	central plaque of spindle pole body	5	0.0287765	0.00654883	0.00638394	0.0194701	0.0666945	0.0654739	0.0278465	0.111522
T1300	GO_0005824	outer plaque of spindle pole body	5	0.0284394	0.0840617	0.0246878	0.0286544	0.0432909	0.0743625	0.124086	0.0805535
T1301	GO_0005825	half bridge of spindle pole body	4	0.0372222	0.0159595	0.0226711	0.0251871	0.138021	0.0646101	0.071279	0.0543302
T1302	GO_0005826	actomyosin contractile ring	14	0.0349936	0.0332361	0.0227848	0.0314752	0.0496578	0.0645258	0.100896	0.0693731
T1303	GO_0005827	polar microtubule	3	0.0339587	0.0198091	0.0123343	0.0280575	0.0169113	0.017275	0.049894	0.0368258
T1304	GO_0005828	kinetochore microtubule	7	0.138744	0.0325717	0.0286074	0.0349265	0.0723456	0.0926655	0.0631765	0.105073
T1305	GO_0005829	cytosol	703	0.775773	0.479524	0.0460559	0.317747	0.469976	0.553636	0.068494	0.18838
T1306	GO_0005832	chaperonin-containing T-complex	11	0.0547878	0.0442146	0.00859073	0.0595233	0.0288593	0.0270835	0.0259472	0.0540753
T1307	GO_0005834	heterotrimeric G-protein complex	4	0.0232304	0.0104605	0.0113151	0.00925854	0.00918964	0.00795402	0.0313522	0.108319
T1308	GO_0005835	fatty acid synthase complex	2	0.028044	0.0161683	0.00815	0.0466543	0.0142405	0.00846076	0.0286618	0.0425345
T1309	GO_0005838	proteasome regulatory particle	23	0.242908	0.0817406	0.0725118	0.0446093	0.0885543	0.0277309	0.0374285	0.0992692
T1310	GO_0005839	proteasome core complex	15	0.0337248	0.0832003	0.00540383	0.061544	0.0177128	0.0153443	0.0380896	0.105656
T1311	GO_0005840	ribosome	358	0.163471	0.145095	0.0231403	0.181423	0.0636774	0.0745424	0.086001	0.134251
T1312	GO_0005844	polysome	31	0.076834	0.0697966	0.0296012	0.0499774	0.0666142	0.0562093	0.093929	0.113922
T1313	GO_0005845	mRNA cap binding complex	3	0.0431973	0.0376022	0.0153075	0.0285033	0.0226649	0.0138883	0.0465728	0.0464741
T1314	GO_0005846	nuclear cap binding complex	2	0.0382885	0.0265033	0.0232073	0.0358935	0.0132173	0.0073748	0.0303602	0.0529245
T1315	GO_0005847	mRNA cleavage and polyadenylation specificity factor complex	15	0.126481	0.143203	0.046215	0.20953	0.0993221	0.072616	0.130518	0.105261
T1316	GO_0005849	mRNA cleavage factor complex	20	0.0692804	0.0673442	0.0366132	0.0403007	0.0681291	0.0257469	0.0509039	0.0611987
T1317	GO_0005850	eukaryotic translation initiation factor 2 complex	3	0.0185873	0.00439733	0.00249522	0.00386282	0.005629	0.00386561	0.0265782	0.03792
T1318	GO_0005851	eukaryotic translation initiation factor 2B complex	5	0.0900445	0.0749249	0.0159878	0.0610039	0.0247757	0.0160919	0.048109	0.0449071
T1319	GO_0005852	eukaryotic translation initiation factor 3 complex	7	0.0355405	0.044119	0.0392685	0.038406	0.0587049	0.038816	0.0465835	0.0723607
T1320	GO_0005853	eukaryotic translation elongation factor 1 complex	5	0.0208929	0.0335277	0.00518346	0.0291235	0.0220529	0.0146043	0.0270189	0.0394909
T1321	GO_0005854	nascent polypeptide-associated complex	3	0.0185873	0.00439733	0.00249522	0.00386282	0.005629	0.00386561	0.0265782	0.03792
T1322	GO_0005856	cytoskeleton	235	0.453788	0.327567	0.0580687	0.310727	0.265184	0.261744	0.0347514	0.279027
T1323	GO_0005868	cytoplasmic dynein complex	4	0.0260577	0.168416	0.0193441	0.0765945	0.0241442	0.0527244	0.110874	0.0712651
T1324	GO_0005869	dynactin complex	5	0.0936461	0.0364434	0.0335522	0.036406	0.0219309	0.0231397	0.0343915	0.132203
T1325	GO_0005871	kinesin complex	6	0.0553057	0.0973038	0.0358753	0.0330446	0.0533278	0.063407	0.0647142	0.149667
T1326	GO_0005874	microtubule	64	0.113116	0.226202	0.0519024	0.100069	0.06243	0.072166	0.0884646	0.0471289
T1327	GO_0005875	microtubule associated complex	19	0.059428	0.171961	0.0372286	0.0746458	0.100558	0.0924003	0.0483129	0.0752983
T1328	GO_0005876	spindle microtubule	25	0.145267	0.0693618	0.0378863	0.0689947	0.0344546	0.0482804	0.0680784	0.0757195
T1329	GO_0005880	nuclear microtubule	7	0.0256724	0.0337741	0.00868162	0.0352141	0.0472558	0.0477219	0.0334998	0.0239898
T1330	GO_0005881	cytoplasmic microtubule	23	0.0825932	0.0955228	0.0326009	0.116962	0.0645017	0.0321191	0.0337753	0.0523981
T1331	GO_0005882	intermediate filament	2	0.0450737	0.0478165	0.0217114	0.0319341	0.0123624	0.0207085	0.0437258	0.0419744
T1332	GO_0005884	actin filament	7	0.0373985	0.0282802	0.0207874	0.0596354	0.0342259	0.025355	0.0403431	0.0518571
T1333	GO_0005885	Arp2/3 protein complex	8	0.0373239	0.0168887	0.0318555	0.030639	0.0108357	0.00884091	0.032337	0.0464555
T1334	GO_0005886	plasma membrane	391	0.286085	0.129628	0.0374476	0.181008	0.172152	0.15536	0.0691668	0.0862223
T1335	GO_0005887	integral component of plasma membrane	25	0.0562493	0.0929004	0.0269078	0.0459456	0.0943437	0.0771223	0.0504783	0.0639642
T1336	GO_0005905	clathrin-coated pit	10	0.0695327	0.0854988	0.0251175	0.11365	0.137174	0.0896782	0.249536	0.0917949
T1337	GO_0005923	bicellular tight junction	1	0.0348397	0.0163076	0.0184445	0.0227098	0.00927705	0.00966837	0.0882632	0.0797889
T1338	GO_0005933	cellular bud	195	0.45129	0.668056	0.0379632	0.237008	0.60206	0.506478	0.177337	0.174628
T1339	GO_0005934	cellular bud tip	75	0.443102	0.112877	0.0984246	0.121028	0.162156	0.110727	0.104389	0.557062
T1340	GO_0005935	cellular bud neck	146	0.181711	0.211728	0.0411788	0.150811	0.167312	0.126646	0.151137	0.184453
T1341	GO_0005937	mating projection	117	0.139223	0.104958	0.0248131	0.165926	0.0609277	0.0591681	0.0468916	0.243938
T1342	GO_0005938	cell cortex	151	0.204083	0.110792	0.049901	0.168706	0.0498809	0.0449479	0.0528716	0.12967
T1343	GO_0005940	septin ring	15	0.0915803	0.0976102	0.0413902	0.0567809	0.0428365	0.0392666	0.0691881	0.097444
T1344	GO_0005942	phosphatidylinositol 3-kinase complex	5	0.0290827	0.0339389	0.0118796	0.0324286	0.0244403	0.0133678	0.0449874	0.14898
T1345	GO_0005945	6-phosphofructokinase complex	2	0.165919	0.0658024	0.00813709	0.0362943	0.0188548	0.0101172	0.0274289	0.129697
T1346	GO_0005946	alpha,alpha-trehalose-phosphate synthase complex (UDP-forming)	4	0.0303292	0.0453188	0.0161609	0.0222143	0.0040778	0.00885525	0.0491829	0.0388464
T1347	GO_0005948	acetolactate synthase complex	2	0.054484	0.0126631	0.0111343	0.0158039	0.0207564	0.00743508	0.0326635	0.0426027
T1348	GO_0005950	anthranilate synthase complex	2	0.017875	0.809134	0.00668275	0.0197569	0.734084	0.909719	0.0359476	0.0746919
T1349	GO_0005951	carbamoyl-phosphate synthase complex	2	0.0300216	0.011638	0.0491133	0.0374523	0.00722863	0.00492066	0.0293858	0.0812865
T1350	GO_0005952	cAMP-dependent protein kinase complex	4	0.0608088	0.0364801	0.011663	0.438946	0.0322127	0.00757656	0.0420564	0.0484408
T1351	GO_0005953	CAAX-protein geranylgeranyltransferase complex	2	0.0236096	0.0313763	0.0104843	0.0364045	0.0161047	0.0113973	0.0308311	0.0474795
T1352	GO_0005955	calcineurin complex	3	0.124251	0.0771974	0.0756623	0.0728746	0.164286	0.14938	0.0506506	0.0722158
T1353	GO_0005956	protein kinase CK2 complex	4	0.0185873	0.00439733	0.00249522	0.00386282	0.005629	0.00386561	0.0265782	0.03792
T1354	GO_0005958	DNA-dependent protein kinase-DNA ligase 4 complex	2	0.030062	0.0109721	0.0150222	0.0155234	0.0107839	0.00649493	0.027772	0.037737
T1355	GO_0005960	glycine cleavage complex	4	0.0308772	0.379692	0.0227387	0.635003	0.010596	0.0457885	0.057077	0.0572709
T1356	GO_0005962	mitochondrial isocitrate dehydrogenase complex (NAD+)	2	0.0247717	0.00448226	0.00257819	0.00570656	0.00728507	0.00658442	0.0362116	0.0352983
T1357	GO_0005965	protein farnesyltransferase complex	2	0.0199521	0.0240973	0.0024339	0.0243772	0.0132592	0.00780629	0.0294921	0.0664737
T1358	GO_0005967	mitochondrial pyruvate dehydrogenase complex	4	0.0725539	0.0674186	0.00692276	0.0206871	0.0811964	0.0224094	0.0333368	0.0444155
T1359	GO_0005968	Rab-protein geranylgeranyltransferase complex	3	0.0268606	0.025753	0.024016	0.0421686	0.0205325	0.0146962	0.0595142	0.230051
T1360	GO_0005971	ribonucleoside-diphosphate reductase complex	4	0.0892487	0.0457392	0.00723847	0.0516576	0.0228944	0.0144552	0.035787	0.0894796
T1361	GO_0005975	carbohydrate metabolic process	329	0.289343	0.224347	0.0525193	0.197875	0.392483	0.26078	0.109806	0.15181
T1362	GO_0005976	polysaccharide metabolic process	55	0.108037	0.096851	0.0539718	0.143478	0.0622094	0.0349951	0.0362189	0.102638
T1363	GO_0005977	glycogen metabolic process	22	0.0816568	0.0770045	0.0664645	0.100225	0.0460755	0.0209549	0.06574	0.210956
T1364	GO_0005978	glycogen biosynthetic process	8	0.28525	0.0788747	0.198421	0.0889335	0.0452859	0.0399766	0.0826046	0.0570415
T1365	GO_0005979	regulation of glycogen biosynthetic process	3	0.0372592	0.0159918	0.163119	0.0579337	0.0558905	0.0541119	0.029485	0.0586738
T1366	GO_0005980	glycogen catabolic process	4	0.0368656	0.0359375	0.0117184	0.0517101	0.0285226	0.0183861	0.0764503	0.151356
T1367	GO_0005984	disaccharide metabolic process	36	0.0561671	0.0994476	0.0217139	0.142611	0.0824792	0.0690757	0.0438943	0.0787542
T1368	GO_0005987	sucrose catabolic process	5	0.0214505	0.00733251	0.00754103	0.0311012	0.00595078	0.00360952	0.0365132	0.103791
T1369	GO_0005991	trehalose metabolic process	6	0.0475932	0.109012	0.00882327	0.156919	0.127519	0.0694247	0.0526489	0.118983
T1370	GO_0005992	trehalose biosynthetic process	2	0.0231514	0.0149216	0.00765948	0.0118771	0.0115464	0.00563097	0.0343521	0.0384452
T1371	GO_0005993	trehalose catabolic process	3	0.0522098	0.125049	0.0190272	0.0827626	0.0445561	0.0267776	0.0750231	0.174236
T1372	GO_0005995	melibiose catabolic process	10	0.0185873	0.00439733	0.00249522	0.00386282	0.005629	0.00386561	0.0265782	0.03792
T1373	GO_0005996	monosaccharide metabolic process	112	0.087793	0.123259	0.0317184	0.102944	0.0711425	0.0318648	0.0592767	0.095876
T1374	GO_0005997	xylulose metabolic process	3	0.0396898	0.0301756	0.0277001	0.0501706	0.0237535	0.029051	0.0531763	0.0448256
T1375	GO_0005998	xylulose catabolic process	2	0.0305444	0.00977561	0.0142305	0.0582158	0.0139266	0.0326309	0.028517	0.0493249
T1376	GO_0005999	xylulose biosynthetic process	1	0.0297807	0.0737176	0.026621	0.0148726	0.0235342	0.0192352	0.0280266	0.0568702
T1377	GO_0006000	fructose metabolic process	6	0.0759852	0.0350365	0.00958982	0.0657239	0.054921	0.0544912	0.104705	0.132709
T1378	GO_0006003	fructose 2,6-bisphosphate metabolic process	4	0.0655151	0.0555391	0.0309359	0.145912	0.0484933	0.0384059	0.0573994	0.171233
T1379	GO_0006006	glucose metabolic process	85	0.137721	0.0828946	0.0367709	0.136072	0.0694548	0.0763982	0.0926244	0.0665789
T1380	GO_0006007	glucose catabolic process	47	0.0502788	0.0524185	0.023065	0.0811953	0.0835453	0.110873	0.0514588	0.207389
T1381	GO_0006012	galactose metabolic process	7	0.0425099	0.0160804	0.0562196	0.012573	0.0240826	0.00944121	0.0553635	0.0480808
T1382	GO_0006013	mannose metabolic process	7	0.0316685	0.0159014	0.00800249	0.021669	0.015593	0.0121496	0.038046	0.0539701
T1383	GO_0006014	D-ribose metabolic process	3	0.0523083	0.0332345	0.0261632	0.0446569	0.00717758	0.00577295	0.0729952	0.0448958
T1384	GO_0006020	inositol metabolic process	4	0.0366916	0.0366267	0.0347279	0.0246665	0.0255017	0.0224	0.0392578	0.0443305
T1385	GO_0006021	inositol biosynthetic process	2	0.0248377	0.0208704	0.00975924	0.0228906	0.0522186	0.0507246	0.0282396	0.0481794
T1386	GO_0006030	chitin metabolic process	14	0.112085	0.0629098	0.0166831	0.0463549	0.0372992	0.0213998	0.0302073	0.317027
T1387	GO_0006031	chitin biosynthetic process	9	0.154799	0.102132	0.0760526	0.114496	0.0451514	0.0130441	0.0893811	0.197906
T1388	GO_0006032	chitin catabolic process	5	0.0276541	0.128379	0.0643945	0.0668944	0.0562201	0.0435847	0.0461546	0.0597533
T1389	GO_0006037	cell wall chitin metabolic process	8	0.192839	0.0748705	0.047862	0.0605462	0.0409709	0.0248171	0.0905499	0.128282
T1390	GO_0006039	cell wall chitin catabolic process	1	0.0286847	0.0163227	0.0291257	0.0604634	0.0355128	0.0230171	0.0431862	0.0581663
T1391	GO_0006048	UDP-N-acetylglucosamine biosynthetic process	3	0.0295114	0.0433381	0.0234595	0.0484778	0.0181292	0.00907922	0.0323269	0.0698987
T1392	GO_0006066	alcohol metabolic process	196	0.120725	0.0972789	0.0866594	0.112487	0.0884655	0.0694189	0.110302	0.127735
T1393	GO_0006067	ethanol metabolic process	11	0.0255338	0.156242	0.0124743	0.0519997	0.0427745	0.0344097	0.0665539	0.0695415
T1394	GO_0006068	ethanol catabolic process	1	0.0175141	0.0239407	0.00919023	0.0296217	0.0142823	0.00637685	0.0323037	0.0376296
T1395	GO_0006069	ethanol oxidation	1	0.0223257	0.0433541	0.00326758	0.0100423	0.00842911	0.00995337	0.0243402	0.0394638
T1396	GO_0006071	glycerol metabolic process	13	0.0764088	0.0607905	0.0928396	0.0348354	0.0431935	0.0501886	0.0336515	0.0764737
T1397	GO_0006072	glycerol-3-phosphate metabolic process	4	0.027761	0.119186	0.0187981	0.0401464	0.038313	0.02628	0.0302474	0.0801367
T1398	GO_0006073	cellular glucan metabolic process	36	0.0852393	0.0861677	0.0433271	0.0886876	0.0549837	0.0379625	0.0514027	0.506699
T1399	GO_0006075	(1->3)-beta-D-glucan biosynthetic process	4	0.0372586	0.0135152	0.0189591	0.055754	0.0290431	0.0165634	0.0449305	0.0384691
T1400	GO_0006077	(1->6)-beta-D-glucan metabolic process	6	0.0555965	0.019831	0.0196241	0.074317	0.0562587	0.0476991	0.0304659	0.143926
T1401	GO_0006078	(1->6)-beta-D-glucan biosynthetic process	5	0.0369385	0.0190213	0.0288674	0.0542764	0.0240974	0.0196142	0.0224967	0.154602
T1402	GO_0006080	substituted mannan metabolic process	2	0.065223	0.0117139	0.0273036	0.0472823	0.00742573	0.0086158	0.0864924	0.0454655
T1403	GO_0006081	cellular aldehyde metabolic process	26	0.0286647	0.0737319	0.00940533	0.0610542	0.0648511	0.0582931	0.0408052	0.0697448
T1404	GO_0006082	organic acid metabolic process	373	0.157778	0.288439	0.042688	0.0989907	0.26154	0.27051	0.0911077	0.180527
T1405	GO_0006083	acetate metabolic process	6	0.058012	0.019104	0.0257249	0.0473344	0.200221	0.166963	0.0405065	0.0483466
T1406	GO_0006084	acetyl-CoA metabolic process	40	0.144535	0.200204	0.025092	0.0808351	0.0653347	0.0295796	0.065223	0.0616592
T1407	GO_0006085	acetyl-CoA biosynthetic process	6	0.131602	0.181657	0.0219087	0.0779296	0.03305	0.0245055	0.195765	0.288889
T1408	GO_0006086	acetyl-CoA biosynthetic process from pyruvate	4	0.0479281	0.104892	0.00716875	0.0486017	0.0398587	0.0537713	0.0311381	0.0655886
T1409	GO_0006089	lactate metabolic process	6	0.0332231	0.0241963	0.016309	0.0517306	0.0178199	0.0127091	0.0487179	0.0745083
T1410	GO_0006090	pyruvate metabolic process	11	0.0820702	0.0388926	0.020527	0.0942971	0.0480031	0.0577858	0.0486992	0.113684
T1411	GO_0006091	generation of precursor metabolites and energy	218	0.128211	0.132777	0.0328943	0.120211	0.0864624	0.0658421	0.102855	0.182764
T1412	GO_0006094	gluconeogenesis	32	0.0623321	0.0876928	0.0265991	0.0610866	0.0345209	0.0233254	0.0434785	0.0739973
T1413	GO_0006096	glycolytic process	30	0.0682141	0.227066	0.0310392	0.181441	0.372411	0.252364	0.0519217	0.0670968
T1414	GO_0006097	glyoxylate cycle	9	0.0294622	0.0299108	0.0105456	0.0504582	0.0352044	0.0165511	0.0518151	0.0499088
T1415	GO_0006098	pentose-phosphate shunt	14	0.0361297	0.0655346	0.0330744	0.0380342	0.0904804	0.0896587	0.0440118	0.246068
T1416	GO_0006099	tricarboxylic acid cycle	30	0.0982077	0.0963918	0.0182748	0.0880272	0.0539867	0.0348325	0.0338774	0.0716362
T1417	GO_0006101	citrate metabolic process	3	0.0185873	0.00439733	0.00249522	0.00386282	0.005629	0.00386561	0.0265782	0.03792
T1418	GO_0006102	isocitrate metabolic process	4	0.0251526	0.0627507	0.00807891	0.0183177	0.0173303	0.0184144	0.0337055	0.0545046
T1419	GO_0006103	2-oxoglutarate metabolic process	4	0.0226196	0.140137	0.015059	0.0669064	0.0121222	0.0141606	0.0401049	0.128911
T1420	GO_0006104	succinyl-CoA metabolic process	2	0.0200333	0.00880039	0.0069012	0.013851	0.012075	0.00479732	0.0325131	0.0427758
T1421	GO_0006106	fumarate metabolic process	2	0.0210346	0.126491	0.00844895	0.00887184	0.0265133	0.00864105	0.10069	0.0905459
T1422	GO_0006108	malate metabolic process	4	0.0356828	0.0194894	0.00555437	0.0208181	0.0280545	0.0186665	0.0445062	0.095121
T1423	GO_0006110	regulation of glycolytic process	5	0.030024	0.165937	0.00962624	0.0617887	0.168003	0.0738265	0.029647	0.156597
T1424	GO_0006111	regulation of gluconeogenesis	15	0.0662025	0.0534375	0.0252759	0.0532652	0.047009	0.0551274	0.0365897	0.105784
T1425	GO_0006112	energy reserve metabolic process	24	0.0661461	0.0559799	0.03529	0.0805441	0.0250288	0.032628	0.0343439	0.107867
T1426	GO_0006113	fermentation	14	0.0514563	0.11559	0.0121875	0.0430967	0.241906	0.126789	0.0541847	0.0751366
T1427	GO_0006114	glycerol biosynthetic process	3	0.029073	0.0168242	0.0192069	0.0141041	0.0122076	0.00552531	0.0397837	0.0542449
T1428	GO_0006116	NADH oxidation	10	0.0809535	0.0300684	0.00777799	0.0279229	0.0316454	0.0244149	0.0438017	0.0705067
T1429	GO_0006119	oxidative phosphorylation	46	0.11758	0.114185	0.0838244	0.186569	0.0376407	0.0284298	0.119075	0.0430652
T1430	GO_0006120	mitochondrial electron transport, NADH to ubiquinone	1	0.0190469	0.0224075	0.00456122	0.0262916	0.011611	0.0105155	0.0357406	0.0398353
T1431	GO_0006121	mitochondrial electron transport, succinate to ubiquinone	5	0.0671635	0.0290267	0.0174512	0.0451923	0.014517	0.0198608	0.0578684	0.236733
T1432	GO_0006122	mitochondrial electron transport, ubiquinol to cytochrome c	11	0.0231208	0.0673757	0.00192252	0.0240639	0.0360583	0.037859	0.0384264	0.0926128
T1433	GO_0006123	mitochondrial electron transport, cytochrome c to oxygen	12	0.0551682	0.0801693	0.0257259	0.118107	0.0204457	0.0108997	0.104328	0.0905513
T1434	GO_0006139	nucleobase-containing compound metabolic process	1878	0.0792305	0.144564	0.0479187	0.142448	0.176651	0.118041	0.394651	0.0732435
T1435	GO_0006140	regulation of nucleotide metabolic process	61	0.166348	0.148044	0.0369868	0.0996507	0.0402919	0.0482387	0.0971854	0.232458
T1436	GO_0006144	purine nucleobase metabolic process	23	0.0552487	0.0369915	0.0665417	0.032853	0.0428746	0.0329793	0.174943	0.0631793
T1437	GO_0006146	adenine catabolic process	1	0.0185873	0.00439733	0.00249522	0.00386282	0.005629	0.00386561	0.0265782	0.03792
T1438	GO_0006148	inosine catabolic process	1	0.0185873	0.00439733	0.00249522	0.00386282	0.005629	0.00386561	0.0265782	0.03792
T1439	GO_0006163	purine nucleotide metabolic process	194	0.101786	0.0726479	0.0336091	0.078495	0.118679	0.0595616	0.0773735	0.185269
T1440	GO_0006164	purine nucleotide biosynthetic process	61	0.0880931	0.0397405	0.017232	0.0370565	0.0770308	0.0442104	0.0376116	0.0501754
T1441	GO_0006165	nucleoside diphosphate phosphorylation	1	0.019652	0.00466743	0.0025324	0	0.0117066	0.00947444	0.0271026	0.0376759
T1442	GO_0006166	purine ribonucleoside salvage	5	0.0335628	0.0208131	0.0150988	0.0626203	0.0192327	0.00806782	0.0292991	0.0763973
T1443	GO_0006167	AMP biosynthetic process	2	0.030628	0.0161433	0.00584455	0.0312755	0.0213316	0.0196981	0.0272037	0.0734161
T1444	GO_0006168	adenine salvage	2	0.0339353	0.0312667	0.0153407	0.0404216	0.0108538	0.0178846	0.0927358	0.0387743
T1445	GO_0006171	cAMP biosynthetic process	7	0.0304318	0.026398	0.023401	0.0203643	0.0219268	0.00820404	0.0319516	0.0378216
T1446	GO_0006172	ADP biosynthetic process	1	0.0240965	0.0163549	0.00296073	0.00599137	0.00938207	0.00622641	0.0267482	0.0655853
T1447	GO_0006177	GMP biosynthetic process	5	0.0339583	0.00572334	0.00320762	0.043721	0.0157466	0.0112189	0.0297206	0.043856
T1448	GO_0006183	GTP biosynthetic process	3	0.0180319	0.00449279	0.00268562	0.00248266	0.00597525	0.00660316	0.0281081	0.0391755
T1449	GO_0006184	#N/A	86	0.161216	0.0778811	0.0673892	0.108561	0.0725728	0.0556243	0.0448808	0.120641
T1450	GO_0006188	IMP biosynthetic process	9	0.0259641	0.0125391	0.00835679	0.027521	0.0187871	0.011894	0.0404909	0.0460001
T1451	GO_0006189	'de novo' IMP biosynthetic process	8	0.024556	0.0150031	0.00823713	0.0129503	0.0181679	0.0134951	0.0257752	0.0693866
T1452	GO_0006190	inosine salvage	1	0.0185873	0.00439733	0.00249522	0.00386282	0.005629	0.00386561	0.0265782	0.03792
T1453	GO_0006195	purine nucleotide catabolic process	137	0.115697	0.0895926	0.0326601	0.106188	0.130252	0.0499365	0.0574077	0.135263
T1454	GO_0006198	cAMP catabolic process	1	0.0244174	0.0268687	0.00868753	0.0126659	0.00837191	0.00778196	0.0234467	0.0433081
T1455	GO_0006200	#N/A	41	0.0718218	0.0861054	0.0409049	0.0424338	0.0519438	0.0537718	0.134335	0.173472
T1456	GO_0006206	pyrimidine nucleobase metabolic process	12	0.0378022	0.0524479	0.00631713	0.0313131	0.0447804	0.0395	0.0659209	0.0933675
T1457	GO_0006207	'de novo' pyrimidine nucleobase biosynthetic process	6	0.0304768	0.0446782	0.0059496	0.028338	0.0443999	0.0502137	0.0392267	0.0523926
T1458	GO_0006212	uracil catabolic process	1	0.0185873	0.00439733	0.00249522	0.00386282	0.005629	0.00386561	0.0265782	0.03792
T1459	GO_0006213	pyrimidine nucleoside metabolic process	11	0.0193447	0.0374612	0.0174864	0.0405925	0.0806412	0.0713242	0.0613227	0.0674966
T1460	GO_0006217	deoxycytidine catabolic process	1	0.0229843	0.034954	0.00212931	0.0296525	0.00764451	0.00824256	0.0364885	0.0541354
T1461	GO_0006220	pyrimidine nucleotide metabolic process	17	0.0366168	0.0787665	0.0375433	0.0642915	0.0371769	0.0395516	0.531214	0.0570979
T1462	GO_0006221	pyrimidine nucleotide biosynthetic process	16	0.059372	0.0681858	0.0328658	0.0888557	0.0435274	0.0479807	0.558214	0.0403618
T1463	GO_0006222	UMP biosynthetic process	4	0.037321	0.0132758	0.0237378	0.00990925	0.00850624	0.00559864	0.0229832	0.112853
T1464	GO_0006227	dUDP biosynthetic process	1	0.0244659	0.0182591	0.00358576	0.0216764	0.00838039	0.0062621	0.032513	0.0415577
T1465	GO_0006228	UTP biosynthetic process	1	0.0203959	0.00686364	0.00250469	0.00658628	0.00763828	0.00834768	0.0270671	0.0385422
T1466	GO_0006231	dTMP biosynthetic process	1	0.051789	0.043078	0.0153511	0.0297439	0.0116489	0.00628523	0.0548372	0.0457501
T1467	GO_0006233	dTDP biosynthetic process	1	0.0191706	0.0125945	0.00468622	0.00546225	0.0101054	0.0111495	0.0406567	0.0381173
T1468	GO_0006235	dTTP biosynthetic process	1	0.0201755	0.00872979	0.0102874	0.0191294	0.0142283	0.00674109	0.0347066	0.0424021
T1469	GO_0006241	CTP biosynthetic process	3	0.0217215	0.0295914	0.00748729	0.0132521	0.0292851	0.0205365	0.0366315	0.0452185
T1470	GO_0006259	DNA metabolic process	476	0.594002	0.0796184	0.0482743	0.161699	0.209727	0.356113	0.0551366	0.208414
T1471	GO_0006260	DNA replication	140	0.208781	0.113827	0.0552929	0.189407	0.10414	0.0735578	0.146103	0.14865
T1472	GO_0006261	DNA-dependent DNA replication	85	0.50289	0.128907	0.0449904	0.0991816	0.146233	0.0551906	0.0879663	0.138711
T1473	GO_0006264	mitochondrial DNA replication	5	0.0405325	0.041474	0.0166967	0.0315552	0.0314307	0.0234832	0.0467512	0.0517109
T1474	GO_0006265	DNA topological change	3	0.0313144	0.01023	0.0173511	0.0262684	0.0195297	0.00755206	0.0343244	0.0565962
T1475	GO_0006267	pre-replicative complex assembly involved in nuclear cell cycle DNA replication	15	0.0674173	0.0574505	0.022796	0.111252	0.0462705	0.044402	0.0226652	0.0858561
T1476	GO_0006268	DNA unwinding involved in DNA replication	9	0.0485108	0.0606815	0.00528234	0.119654	0.0398201	0.0292974	0.057056	0.17821
T1477	GO_0006269	DNA replication, synthesis of RNA primer	3	0.0383211	0.0193585	0.00831361	0.017647	0.00603823	0.00913828	0.0488147	0.091705
T1478	GO_0006270	DNA replication initiation	36	0.445088	0.0748013	0.0240896	0.157768	0.0495471	0.0644564	0.119904	0.100519
T1479	GO_0006271	DNA strand elongation involved in DNA replication	29	0.10726	0.0849077	0.0678808	0.0801388	0.0368626	0.0258154	0.0599105	0.0812677
T1480	GO_0006272	leading strand elongation	16	0.068362	0.174932	0.0528595	0.108235	0.0735724	0.0486096	0.233031	0.238846
T1481	GO_0006273	lagging strand elongation	18	0.185857	0.0727578	0.0297174	0.0771751	0.0370959	0.0410856	0.0400292	0.0947311
T1482	GO_0006275	regulation of DNA replication	30	0.0747599	0.0759357	0.0339993	0.074052	0.0472986	0.0347576	0.0896946	0.0801922
T1483	GO_0006276	plasmid maintenance	11	0.0902538	0.072293	0.051579	0.132115	0.038855	0.0274536	0.117881	0.0531191
T1484	GO_0006278	RNA-dependent DNA biosynthetic process	27	0.0641452	0.075202	0.0229004	0.0665891	0.0428649	0.0487951	0.0740768	0.43897
T1485	GO_0006279	premeiotic DNA replication	3	0.0340756	0.0334413	0.0150409	0.0435678	0.0192457	0.00732133	0.0265236	0.0320447
T1486	GO_0006281	DNA repair	244	0.235769	0.383756	0.0654592	0.164074	0.375953	0.403345	0.117585	0.229904
T1487	GO_0006282	regulation of DNA repair	2	0.0503406	0.011326	0.0232503	0.0959058	0.00976752	0.0127339	0.0265854	0.0394298
T1488	GO_0006283	transcription-coupled nucleotide-excision repair	6	0.0325585	0.0166643	0.0135873	0.0398191	0.17878	0.132134	0.0343708	0.0958498
T1489	GO_0006284	base-excision repair	14	0.0397509	0.0802918	0.0360838	0.0629321	0.0678523	0.0526779	0.0993753	0.0636748
T1490	GO_0006285	base-excision repair, AP site formation	3	0.0454573	0.0487983	0.0528229	0.0221357	0.0224646	0.0391282	0.0427944	0.0451615
T1491	GO_0006287	base-excision repair, gap-filling	2	0.0267261	0.0308457	0.00950727	0.0113187	0.0282639	0.0117769	0.0569564	0.0406781
T1492	GO_0006289	nucleotide-excision repair	49	0.0646615	0.235453	0.034635	0.0837209	0.155198	0.0616988	0.125765	0.0684578
T1493	GO_0006295	nucleotide-excision repair, DNA incision, 3'-to lesion	1	0.0705528	0.0201951	0.00861927	0.0558201	0.0421105	0.0124749	0.0187651	0.064472
T1494	GO_0006296	nucleotide-excision repair, DNA incision, 5'-to lesion	2	0.0262472	0.14246	0.0116398	0.00661062	0.0627636	0.0298906	0.0327797	0.0361309
T1495	GO_0006297	nucleotide-excision repair, DNA gap filling	1	0.0287298	0.0706076	0.0035901	0.0196665	0.0728908	0.0215694	0.118188	0.0558277
T1496	GO_0006298	mismatch repair	28	0.0766054	0.112883	0.130127	0.0932416	0.125984	0.138049	0.295974	0.245926
T1497	GO_0006301	postreplication repair	13	0.0607403	0.191584	0.0243764	0.0615411	0.11239	0.101971	0.401446	0.0516259
T1498	GO_0006302	double-strand break repair	74	0.137523	0.16837	0.0464409	0.127918	0.157643	0.136632	0.120407	0.147582
T1499	GO_0006303	double-strand break repair via nonhomologous end joining	24	0.132359	0.129826	0.024794	0.155491	0.120317	0.0615344	0.0964804	0.0724528
T1500	GO_0006307	DNA dealkylation involved in DNA repair	1	0.00673855	0.00557653	0.00294642	0.0100699	0.00618065	0.00359086	0.0265782	0.0434097
T1501	GO_0006308	DNA catabolic process	11	0.0662985	0.0702774	0.0447345	0.0471601	0.180846	0.186299	0.0817315	0.091285
T1502	GO_0006309	apoptotic DNA fragmentation	1	0.0957612	0.0236951	0.0148211	0.0156475	0.0108948	0.00557839	0.0321418	0.0377568
T1503	GO_0006310	DNA recombination	190	0.14009	0.0956722	0.0228887	0.0856126	0.0882872	0.081944	0.0684365	0.108468
T1504	GO_0006311	meiotic gene conversion	3	0.0741892	0.0548812	0.0193987	0.0405057	0.0146401	0.0188067	0.0351556	0.0994352
T1505	GO_0006312	mitotic recombination	29	0.191784	0.141181	0.10243	0.120882	0.0714576	0.0443058	0.0738429	0.0887009
T1506	GO_0006314	intron homing	10	0.0185873	0.00439733	0.00249522	0.00386282	0.005629	0.00386561	0.0265782	0.03792
T1507	GO_0006315	homing of group II introns	1	0.0185873	0.00439733	0.00249522	0.00386282	0.005629	0.00386561	0.0265782	0.03792
T1508	GO_0006316	movement of group I intron	1	0.0185873	0.00439733	0.00249522	0.00386282	0.005629	0.00386561	0.0265782	0.03792
T1509	GO_0006323	DNA packaging	55	0.0693053	0.069674	0.0371565	0.159783	0.0865673	0.0558118	0.0607232	0.0710615
T1510	GO_0006325	chromatin organization	230	0.197175	0.499638	0.0379597	0.12186	0.416427	0.430148	0.0698043	0.207168
T1511	GO_0006333	chromatin assembly or disassembly	60	0.0895514	0.0919726	0.0233033	0.0862851	0.0812494	0.075165	0.0463909	0.315014
T1512	GO_0006334	nucleosome assembly	26	0.0518177	0.055507	0.0363809	0.0715469	0.0731989	0.0466237	0.0939926	0.101865
T1513	GO_0006335	DNA replication-dependent nucleosome assembly	4	0.031347	0.0242174	0.0125061	0.0254928	0.0204761	0.0159542	0.0380904	0.0491333
T1514	GO_0006336	DNA replication-independent nucleosome assembly	6	0.0560318	0.0702013	0.00951734	0.0477414	0.0443751	0.0375539	0.0388107	0.154018
T1515	GO_0006337	nucleosome disassembly	19	0.0471348	0.0638225	0.0229078	0.0533349	0.106131	0.0558371	0.0509804	0.0596981
T1516	GO_0006338	chromatin remodeling	69	0.0728726	0.0914535	0.0154987	0.0794215	0.137121	0.131811	0.0671151	0.158231
T1517	GO_0006342	chromatin silencing	100	0.0940217	0.123652	0.0428661	0.108525	0.118893	0.0964797	0.152298	0.0915064
T1518	GO_0006343	establishment of chromatin silencing	2	0.0193248	0.0302984	0.0134933	0.0254048	0.0115303	0.0082	0.0266942	0.0569695
T1519	GO_0006348	chromatin silencing at telomere	67	0.120097	0.115561	0.0330597	0.139618	0.1522	0.0909031	0.106381	0.117264
T1520	GO_0006351	transcription, DNA-templated	706	0.094945	0.314894	0.0598422	0.0796058	0.326902	0.201858	0.0924086	0.132596
T1521	GO_0006352	DNA-templated transcription, initiation	69	0.142506	0.0707905	0.0344029	0.0827329	0.0388035	0.0413999	0.0626474	0.185294
T1522	GO_0006353	DNA-templated transcription, termination	26	0.115358	0.0971609	0.0672658	0.0810602	0.125964	0.109164	0.0398638	0.173394
T1523	GO_0006354	DNA-templated transcription, elongation	55	0.0813257	0.0924462	0.0364728	0.136232	0.0796704	0.118822	0.108645	0.0530518
T1524	GO_0006355	regulation of transcription, DNA-templated	648	0.0779798	0.364401	0.0617243	0.0982783	0.309915	0.179631	0.0700877	0.036507
T1525	GO_0006356	regulation of transcription from RNA polymerase I promoter	21	0.0621159	0.167976	0.0716521	0.0488762	0.0622668	0.0423164	0.0220044	0.0517592
T1526	GO_0006357	regulation of transcription from RNA polymerase II promoter	293	0.1064	0.380022	0.06395	0.0928956	0.440968	0.484177	0.0662677	0.167111
T1527	GO_0006359	regulation of transcription from RNA polymerase III promoter	4	0.0185873	0.00439733	0.00249522	0.00386282	0.005629	0.00386561	0.0265782	0.03792
T1528	GO_0006360	transcription from RNA polymerase I promoter	51	0.132258	0.106731	0.0611969	0.108608	0.0886193	0.0499478	0.0595706	0.479876
T1529	GO_0006361	transcription initiation from RNA polymerase I promoter	4	0.0851527	0.0137328	0.0330212	0.0380812	0.00717583	0.00962896	0.0351047	0.066939
T1530	GO_0006362	transcription elongation from RNA polymerase I promoter	8	0.0461728	0.0582717	0.0257355	0.0481963	0.158564	0.0911181	0.0511787	0.108789
T1531	GO_0006363	termination of RNA polymerase I transcription	3	0.0577407	0.0222246	0.00533955	0.0476225	0.00850428	0.0102714	0.101394	0.0541028
T1532	GO_0006364	rRNA processing	290	0.155331	0.139383	0.0390996	0.0768843	0.0877664	0.0440281	0.12489	0.162966
T1533	GO_0006366	transcription from RNA polymerase II promoter	377	0.142514	0.0970998	0.0643926	0.0795811	0.143676	0.141994	0.0975379	0.0870739
T1534	GO_0006367	transcription initiation from RNA polymerase II promoter	51	0.131556	0.0463285	0.0431381	0.0670786	0.0420984	0.0457028	0.0624872	0.0959054
T1535	GO_0006368	transcription elongation from RNA polymerase II promoter	45	0.0638488	0.150345	0.0300226	0.125347	0.0804737	0.13804	0.0560207	0.072992
T1536	GO_0006369	termination of RNA polymerase II transcription	19	0.109249	0.163571	0.0418417	0.0704564	0.168528	0.109613	0.04592	0.0636596
T1537	GO_0006370	7-methylguanosine mRNA capping	4	0.025716	0.0468745	0.0112602	0.0234928	0.0067756	0.00993613	0.0301387	0.105565
T1538	GO_0006376	mRNA splice site selection	7	0.0186556	0.0283314	0.0443828	0.0364274	0.016319	0.0138822	0.0310968	0.0523695
T1539	GO_0006378	mRNA polyadenylation	15	0.0549845	0.0505505	0.0258206	0.035906	0.0939831	0.0782991	0.0414621	0.0435768
T1540	GO_0006379	mRNA cleavage	26	0.0548989	0.0871306	0.0630319	0.0197719	0.0726032	0.0635653	0.0390864	0.124767
T1541	GO_0006383	transcription from RNA polymerase III promoter	32	0.117708	0.0707207	0.0291048	0.0845158	0.0573005	0.0332248	0.117618	0.0564127
T1542	GO_0006384	transcription initiation from RNA polymerase III promoter	13	0.117986	0.0377987	0.0164888	0.0482324	0.026807	0.0179327	0.0707378	0.0614974
T1543	GO_0006386	termination of RNA polymerase III transcription	1	0.0185873	0.00439733	0.00249522	0.00386282	0.005629	0.00386561	0.0265782	0.03792
T1544	GO_0006387	#N/A	1	0.053265	0.0537824	0.00932952	0.0231074	0.00884043	0.00957487	0.0454766	0.111599
T1545	GO_0006388	tRNA splicing, via endonucleolytic cleavage and ligation	11	0.0390279	0.114435	0.0102875	0.0430038	0.0322243	0.0438871	0.0826014	0.0763016
T1546	GO_0006390	transcription from mitochondrial promoter	3	0.0452636	0.0201329	0.0377734	0.137175	0.00347009	0.00163444	0.0573365	0.0454863
T1547	GO_0006391	transcription initiation from mitochondrial promoter	1	0.0484896	0.0274426	0.0399996	0.0570526	0.0114146	0.00446166	0.0229002	0.0397199
T1548	GO_0006396	RNA processing	574	0.541883	0.172836	0.112137	0.232268	0.186009	0.251793	0.135212	0.0578466
T1549	GO_0006397	mRNA processing	221	0.543764	0.295715	0.0356245	0.0827865	0.57481	0.585489	0.0822481	0.115968
T1550	GO_0006399	tRNA metabolic process	158	0.30553	0.257094	0.145769	0.112585	0.0791629	0.0522357	0.100836	0.123819
T1551	GO_0006400	tRNA modification	62	0.100302	0.0857779	0.0522955	0.0786629	0.0738763	0.0342776	0.0761518	0.134777
T1552	GO_0006401	RNA catabolic process	109	0.0832793	0.0805674	0.0447702	0.128921	0.0689185	0.0586717	0.193554	0.14145
T1553	GO_0006402	mRNA catabolic process	74	0.10123	0.069321	0.0422499	0.0708871	0.0414897	0.0330341	0.10625	0.142983
T1554	GO_0006403	RNA localization	103	0.107063	0.0982718	0.0185432	0.0895633	0.0787544	0.113805	0.0708345	0.703423
T1555	GO_0006404	RNA import into nucleus	2	0.0298504	0.0468631	0.0437517	0.0157856	0.0610563	0.024418	0.0404536	0.0569074
T1556	GO_0006405	RNA export from nucleus	60	0.0892893	0.159056	0.0369393	0.1239	0.162646	0.116963	0.064012	0.107791
T1557	GO_0006406	mRNA export from nucleus	49	0.102	0.1375	0.0449712	0.13903	0.0865818	0.0832955	0.0979044	0.195096
T1558	GO_0006407	rRNA export from nucleus	15	0.0493403	0.055223	0.0331295	0.0429363	0.0258162	0.0204668	0.0581169	0.0525175
T1559	GO_0006408	snRNA export from nucleus	9	0.0570154	0.0354063	0.00823502	0.0549594	0.0241025	0.0257617	0.0395505	0.0526052
T1560	GO_0006409	tRNA export from nucleus	16	0.0721955	0.0906434	0.0194649	0.266374	0.0665445	0.049561	0.0644512	0.0570834
T1561	GO_0006412	translation	711	0.836685	0.264119	0.076449	0.521714	0.260055	0.461228	0.12551	0.219932
T1562	GO_0006413	translational initiation	56	0.0810935	0.0992807	0.0473405	0.0588025	0.0526672	0.0344659	0.0301471	0.350116
T1563	GO_0006414	translational elongation	338	0.138958	0.0207343	0.0448071	0.0868899	0.0423802	0.0286257	0.0778706	0.0738328
T1564	GO_0006415	translational termination	13	0.0538534	0.109961	0.307292	0.0573114	0.37766	0.270927	0.0445311	0.0494346
T1565	GO_0006417	regulation of translation	98	0.103012	0.111295	0.0659401	0.179371	0.0828467	0.0993473	0.0675891	0.286004
T1566	GO_0006418	tRNA aminoacylation for protein translation	39	0.258366	0.105416	0.169676	0.151585	0.0551875	0.0521879	0.0544573	0.132754
T1567	GO_0006419	alanyl-tRNA aminoacylation	2	0.026878	0.0486395	0.00355456	0.0201456	0.022796	0.0260375	0.027107	0.0541913
T1568	GO_0006420	arginyl-tRNA aminoacylation	2	0.0421554	0.0274922	0.00900063	0.0287818	0.270652	0.110869	0.0377414	0.0545627
T1569	GO_0006422	aspartyl-tRNA aminoacylation	1	0.0185873	0.00439733	0.00249522	0.00386282	0.005629	0.00386561	0.0265782	0.03792
T1570	GO_0006423	cysteinyl-tRNA aminoacylation	1	0.107103	0.0967651	0.00374628	0.0627326	0.0118805	0.00876558	0.0478366	0.0939618
T1571	GO_0006424	glutamyl-tRNA aminoacylation	2	0.0393533	0.0186959	0.122544	0.0715558	0.0188593	0.00877377	0.10602	0.033831
T1572	GO_0006425	glutaminyl-tRNA aminoacylation	1	0.0286385	0.003262	0.0158754	0.0567223	0.0123006	0.0121175	0.0277478	0.0394596
T1573	GO_0006426	glycyl-tRNA aminoacylation	2	0.177452	0.0178967	0.0256628	0.0140186	0.00735324	0.00462058	0.0279246	0.0507076
T1574	GO_0006427	histidyl-tRNA aminoacylation	1	0.0185873	0.00439733	0.00249522	0.00386282	0.005629	0.00386561	0.0265782	0.03792
T1575	GO_0006428	isoleucyl-tRNA aminoacylation	2	0.0322937	0.029376	0.00496631	0.0707831	0.0254795	0.0174458	0.0652714	0.0379924
T1576	GO_0006429	leucyl-tRNA aminoacylation	2	0.062823	0.0186236	0.00692457	0.0114157	0.0146002	0.0177728	0.0319122	0.0391253
T1577	GO_0006430	lysyl-tRNA aminoacylation	2	0.0371199	0.0118379	0.0355222	0.0214757	0.00940026	0.0181849	0.0570823	0.0356569
T1578	GO_0006431	methionyl-tRNA aminoacylation	3	0.0938374	0.0628018	0.0322031	0.0580036	0.0174283	0.0190442	0.0690455	0.0497347
T1579	GO_0006432	phenylalanyl-tRNA aminoacylation	3	0.0243508	0.00571498	0.0092157	0.0158526	0.00826513	0.00737813	0.0380442	0.0384113
T1580	GO_0006433	prolyl-tRNA aminoacylation	2	0.0299651	0.015663	0.0042434	0.0154068	0.00737968	0.00968419	0.0310614	0.0384995
T1581	GO_0006434	seryl-tRNA aminoacylation	2	0.0223744	0.00504947	0.0059263	0.0366418	0.0242691	0.00753365	0.0237751	0.0460459
T1582	GO_0006435	threonyl-tRNA aminoacylation	2	0.0300355	0.00907118	0.0529911	0.0130215	0.0134742	0.00825989	0.123503	0.0436114
T1583	GO_0006436	tryptophanyl-tRNA aminoacylation	2	0.0672733	0.0127516	0.0661134	0.0774855	0.00740195	0.014213	0.014985	0.054161
T1584	GO_0006437	tyrosyl-tRNA aminoacylation	2	0.0239752	0.0939455	0.0129997	0.0348312	0.0600417	0.0416093	0.0501309	0.0312536
T1585	GO_0006438	valyl-tRNA aminoacylation	1	0.0265223	0.0414789	0.00518965	0.0158897	0.0170453	0.0245825	0.0273975	0.0382838
T1586	GO_0006446	regulation of translational initiation	14	0.0677852	0.0446754	0.0333313	0.0633281	0.0242322	0.0261152	0.0738046	0.192722
T1587	GO_0006448	regulation of translational elongation	22	0.0777143	0.0482767	0.0175567	0.0585046	0.045556	0.0156202	0.0501368	0.133141
T1588	GO_0006449	regulation of translational termination	5	0.0238054	0.0323168	0.0320625	0.0145986	0.15579	0.112658	0.0484509	0.220357
T1589	GO_0006450	regulation of translational fidelity	16	0.066626	0.0409791	0.0171809	0.0296672	0.0182325	0.0281542	0.0758335	0.101002
T1590	GO_0006452	translational frameshifting	3	0.0221154	0.0118785	0.149897	0.0162216	0.0175772	0.0175607	0.0248429	0.0427342
T1591	GO_0006457	protein folding	89	0.124959	0.188356	0.0670808	0.0947876	0.0423241	0.039689	0.0631283	0.107822
T1592	GO_0006458	'de novo' protein folding	11	0.0440783	0.0824772	0.00244877	0.0587231	0.00903117	0.0207164	0.0428028	0.121615
T1593	GO_0006461	protein complex assembly	182	0.145759	0.182584	0.0465035	0.123355	0.0714212	0.0885823	0.06612	0.115494
T1594	GO_0006464	cellular protein modification process	620	0.158745	0.103257	0.0337538	0.161546	0.171485	0.12364	0.0822336	0.279487
T1595	GO_0006465	signal peptide processing	4	0.125348	0.142703	0.0369392	0.108406	0.0615391	0.0301239	0.212471	0.0473232
T1596	GO_0006467	#N/A	1	0.0185873	0.00439733	0.00249522	0.00386282	0.005629	0.00386561	0.0265782	0.03792
T1597	GO_0006468	protein phosphorylation	181	0.116584	0.139608	0.0402584	0.156789	0.0650478	0.075107	0.125936	0.211413
T1598	GO_0006469	negative regulation of protein kinase activity	7	0.234801	0.303258	0.0724364	0.0480303	0.101401	0.143014	0.0257416	0.0416276
T1599	GO_0006470	protein dephosphorylation	45	0.0551752	0.179189	0.031484	0.0943247	0.187185	0.0977698	0.108084	0.164866
T1600	GO_0006473	protein acetylation	51	0.0669812	0.0740138	0.0363482	0.0943822	0.0149153	0.0277093	0.0237072	0.046311
T1601	GO_0006474	N-terminal protein amino acid acetylation	8	0.0489458	0.0476271	0.027159	0.0543599	0.0680878	0.0307444	0.076101	0.112139
T1602	GO_0006476	protein deacetylation	24	0.138083	0.0899165	0.0360855	0.0917931	0.0735176	0.0681728	0.0622615	0.0539902
T1603	GO_0006479	protein methylation	40	0.105686	0.0732395	0.024165	0.0968615	0.063383	0.0670868	0.0979719	0.0853593
T1604	GO_0006481	C-terminal protein methylation	2	0.038497	0.00621613	0.00769764	0.0209182	0.00682758	0.0068089	0.0270591	0.0395203
T1605	GO_0006486	protein glycosylation	70	0.128359	0.0828063	0.0237969	0.0819972	0.118978	0.117563	0.0636769	0.060095
T1606	GO_0006487	protein N-linked glycosylation	44	0.0659798	0.131508	0.0378459	0.0640551	0.108645	0.0789687	0.0442724	0.040352
T1607	GO_0006488	dolichol-linked oligosaccharide biosynthetic process	11	0.107483	0.031602	0.0528894	0.0789983	0.045584	0.0423408	0.0679148	0.216538
T1608	GO_0006490	oligosaccharide-lipid intermediate biosynthetic process	6	0.0408721	0.0448839	0.0294378	0.0685247	0.0543274	0.0450076	0.0280499	0.0734326
T1609	GO_0006491	N-glycan processing	3	0.165314	0.0618496	0.0127204	0.0596443	0.0187146	0.0271281	0.105558	0.241522
T1610	GO_0006493	protein O-linked glycosylation	14	0.116604	0.0837701	0.0225166	0.0726655	0.0378786	0.0358834	0.0579031	0.19932
T1611	GO_0006497	protein lipidation	43	0.215038	0.16754	0.198533	0.136482	0.145107	0.151311	0.0774542	0.143777
T1612	GO_0006501	C-terminal protein lipidation	6	0.0894201	0.0454474	0.0115582	0.0728066	0.0726433	0.0230941	0.0383762	0.0594964
T1613	GO_0006505	GPI anchor metabolic process	28	0.103201	0.0634106	0.183533	0.101806	0.116831	0.114511	0.0256462	0.0623405
T1614	GO_0006506	GPI anchor biosynthetic process	27	0.192589	0.074039	0.19026	0.0633487	0.115028	0.0618605	0.0639075	0.058396
T1615	GO_0006508	proteolysis	316	0.202848	0.313569	0.0383118	0.146265	0.435667	0.629724	0.0864569	0.109978
T1616	GO_0006511	ubiquitin-dependent protein catabolic process	184	0.166142	0.078852	0.0494858	0.134417	0.101723	0.0562561	0.101828	0.284975
T1617	GO_0006513	protein monoubiquitination	18	0.160968	0.184971	0.0343909	0.206232	0.0608957	0.0453321	0.279199	0.0887488
T1618	GO_0006515	misfolded or incompletely synthesized protein catabolic process	14	0.224231	0.0495917	0.0467821	0.147474	0.0547062	0.0451652	0.17068	0.0705696
T1619	GO_0006517	protein deglycosylation	2	0.0237235	0.00548	0.00550629	0.00489485	0.00949787	0.00650082	0.0282661	0.0381492
T1620	GO_0006518	peptide metabolic process	23	0.0737957	0.168349	0.0505786	0.0858067	0.104507	0.0878928	0.0350542	0.073997
T1621	GO_0006520	cellular amino acid metabolic process	275	0.273523	0.514922	0.0527365	0.102384	0.687861	0.728609	0.105095	0.125487
T1622	GO_0006521	regulation of cellular amino acid metabolic process	7	0.0524015	0.0301027	0.0170128	0.0631949	0.0461306	0.016622	0.0605612	0.0653516
T1623	GO_0006523	alanine biosynthetic process	1	0.0185873	0.00439733	0.00249522	0.00386282	0.005629	0.00386561	0.0265782	0.03792
T1624	GO_0006524	alanine catabolic process	1	0.0185873	0.00439733	0.00249522	0.00386282	0.005629	0.00386561	0.0265782	0.03792
T1625	GO_0006525	arginine metabolic process	17	0.026992	0.037983	0.0115906	0.0828177	0.0474456	0.0384766	0.0402796	0.155282
T1626	GO_0006526	arginine biosynthetic process	10	0.0343915	0.0237466	0.0226323	0.0403599	0.0257824	0.0134687	0.0328417	0.0651405
T1627	GO_0006527	arginine catabolic process	2	0.0206573	0.0094528	0.0238175	0.0343354	0.00771183	0.014648	0.0805613	0.0518292
T1628	GO_0006528	asparagine metabolic process	7	0.0306594	0.0250098	0.00816501	0.0259251	0.0105478	0.0100587	0.0471854	0.0403692
T1629	GO_0006529	asparagine biosynthetic process	2	0.040554	0.0217405	0.0159516	0.0206346	0.0170734	0.00892317	0.0331684	0.0615861
T1630	GO_0006530	asparagine catabolic process	4	0.0185873	0.00439733	0.00249522	0.00386282	0.005629	0.00386561	0.0265782	0.03792
T1631	GO_0006532	aspartate biosynthetic process	2	0.040879	0.0259545	0.0330445	0.0400837	0.00831	0.00983755	0.0569122	0.0412186
T1632	GO_0006533	aspartate catabolic process	1	0.0224463	0.0142279	0.00514152	0.0160586	0.0141177	0.00587389	0.0305948	0.0402756
T1633	GO_0006534	cysteine metabolic process	16	0.0557803	0.0693142	0.0469499	0.034094	0.0341411	0.0426904	0.0652465	0.0802107
T1634	GO_0006535	cysteine biosynthetic process from serine	2	0.0256012	0.0137744	0.0125074	0.00640992	0.0075676	0.00421497	0.0331002	0.0392039
T1635	GO_0006536	glutamate metabolic process	16	0.0464755	0.0306187	0.0191789	0.0820644	0.0485148	0.0211548	0.138362	0.200804
T1636	GO_0006537	glutamate biosynthetic process	10	0.0294184	0.0209839	0.00858165	0.0406616	0.012801	0.0111408	0.121835	0.116919
T1637	GO_0006538	glutamate catabolic process	2	0.0276072	0.147074	0.00338566	0.0492994	0.00544795	0.00756138	0.0427012	0.172793
T1638	GO_0006541	glutamine metabolic process	25	0.0634806	0.0592311	0.0293371	0.0573238	0.0393781	0.0226797	0.0410791	0.081208
T1639	GO_0006542	glutamine biosynthetic process	1	0.0185873	0.00439733	0.00249522	0.00386282	0.005629	0.00386561	0.0265782	0.03792
T1640	GO_0006544	glycine metabolic process	9	0.0564059	0.161719	0.0231859	0.830907	0.0496133	0.0230404	0.10602	0.106738
T1641	GO_0006545	glycine biosynthetic process	3	0.0380858	0.054277	0.0896096	0.108262	0.0261609	0.0167542	0.0372383	0.0586367
T1642	GO_0006546	glycine catabolic process	4	0.037373	0.391931	0.00979462	0.593654	0.0407889	0.0202935	0.0502794	0.0368108
T1643	GO_0006549	isoleucine metabolic process	6	0.028015	0.0323307	0.220472	0.0170744	0.0119291	0.00610063	0.0321184	0.0317275
T1644	GO_0006550	isoleucine catabolic process	1	0.020261	0.0220203	0.0261349	0.0836515	0.00861113	0.00504955	0.0338404	0.0847154
T1645	GO_0006551	leucine metabolic process	5	0.0390875	0.0966208	0.0555626	0.0410186	0.0612681	0.0673689	0.121219	0.0534556
T1646	GO_0006552	leucine catabolic process	1	0.0203471	0.0204122	0.0244759	0.0846656	0.0030355	0.00399724	0.0358405	0.0401074
T1647	GO_0006555	methionine metabolic process	40	0.0631084	0.0616819	0.0391433	0.0827341	0.0483372	0.0438022	0.0916089	0.114638
T1648	GO_0006556	S-adenosylmethionine biosynthetic process	3	0.0311665	0.020162	0.027251	0.0260719	0.0170222	0.0169746	0.0424285	0.0481462
T1649	GO_0006558	L-phenylalanine metabolic process	2	0.156547	0.0300926	0.0700778	0.0323859	0.026768	0.0122317	0.0267064	0.144852
T1650	GO_0006559	L-phenylalanine catabolic process	1	0.0872081	0.0500051	0.126461	0.0570237	0.050164	0.0283595	0.03681	0.0431836
T1651	GO_0006560	proline metabolic process	7	0.0479174	0.174048	0.012292	0.058354	0.0943993	0.0544083	0.0766534	0.06106
T1652	GO_0006561	proline biosynthetic process	5	0.0478501	0.0554454	0.0145981	0.0317621	0.0121577	0.0127161	0.0668883	0.0761302
T1653	GO_0006563	L-serine metabolic process	9	0.036923	0.0510444	0.0525815	0.0594464	0.0243455	0.014037	0.0482255	0.108741
T1654	GO_0006564	L-serine biosynthetic process	5	0.0333123	0.0863093	0.14549	0.0228076	0.0188288	0.0169524	0.0518587	0.0412668
T1655	GO_0006566	threonine metabolic process	8	0.0312328	0.179804	0.0709489	0.163786	0.0363955	0.0369627	0.10971	0.0447292
T1656	GO_0006567	threonine catabolic process	2	0.0426771	0.019018	0.0529512	0.204678	0.0189352	0.0106758	0.0440401	0.0695751
T1657	GO_0006568	tryptophan metabolic process	8	0.0341411	0.167644	0.0125932	0.0202407	0.249598	0.15437	0.0411637	0.0638996
T1658	GO_0006569	tryptophan catabolic process	3	0.0300048	0.149348	0.0216116	0.018082	0.21154	0.255745	0.0524748	0.0712632
T1659	GO_0006570	tyrosine metabolic process	3	0.0328755	0.0258009	0.021335	0.0189785	0.0266541	0.0295621	0.0422527	0.109194
T1660	GO_0006571	tyrosine biosynthetic process	1	0.0795076	0.0179874	0.0125814	0.045481	0.0131891	0.00807999	0.0283136	0.0437146
T1661	GO_0006572	tyrosine catabolic process	2	0.0628811	0.0396174	0.210902	0.0728748	0.0454976	0.025961	0.0399112	0.0457254
T1662	GO_0006574	valine catabolic process	1	0.0185388	0.0115408	0.0374722	0.0827379	0.00896027	0.000955205	0.0632841	0.0589898
T1663	GO_0006575	cellular modified amino acid metabolic process	44	0.178425	0.0543689	0.0375835	0.175075	0.0565981	0.0376928	0.0964718	0.115981
T1664	GO_0006576	cellular biogenic amine metabolic process	24	0.204978	0.0630436	0.0189027	0.149972	0.126641	0.0818136	0.0430461	0.0762645
T1665	GO_0006591	ornithine metabolic process	8	0.0333914	0.0249146	0.00856964	0.0433513	0.0614108	0.046989	0.0225823	0.0521308
T1666	GO_0006592	ornithine biosynthetic process	4	0.0377393	0.0317384	0.049233	0.0274087	0.0672802	0.027444	0.0325247	0.0649737
T1667	GO_0006595	polyamine metabolic process	5	0.046261	0.0272791	0.0187215	0.0776208	0.0124664	0.0130782	0.0360372	0.0720651
T1668	GO_0006596	polyamine biosynthetic process	4	0.0749765	0.0143368	0.0113797	0.0445866	0.0169781	0.00826629	0.0215268	0.0819232
T1669	GO_0006597	spermine biosynthetic process	2	0.0664795	0.0100613	0.0107974	0.0459434	0.0167287	0.00567313	0.0287318	0.0771406
T1670	GO_0006605	protein targeting	241	0.300324	0.287418	0.0357649	0.149883	0.234903	0.319924	0.147411	0.119761
T1671	GO_0006606	protein import into nucleus	46	0.0569787	0.0596781	0.0322817	0.124251	0.0351617	0.0418519	0.0635812	0.283292
T1672	GO_0006607	NLS-bearing protein import into nucleus	9	0.0577058	0.0280003	0.0377295	0.0622139	0.100289	0.0533054	0.0421095	0.0612598
T1673	GO_0006608	snRNP protein import into nucleus	9	0.0543166	0.0380985	0.0214078	0.0640488	0.0217577	0.00987301	0.0748731	0.0894913
T1674	GO_0006609	mRNA-binding (hnRNP) protein import into nucleus	11	0.0375501	0.0174643	0.0216929	0.0354652	0.0169558	0.00962249	0.0434078	0.0995022
T1675	GO_0006610	ribosomal protein import into nucleus	9	0.0708916	0.0407738	0.0192487	0.0620051	0.0234871	0.0252467	0.0384869	0.0395017
T1676	GO_0006611	protein export from nucleus	20	0.0924931	0.164632	0.0351736	0.0690357	0.114157	0.0811096	0.055546	0.155967
T1677	GO_0006612	protein targeting to membrane	59	0.132974	0.0466101	0.0314199	0.125006	0.0410128	0.0264809	0.353128	0.128797
T1678	GO_0006613	cotranslational protein targeting to membrane	20	0.0585325	0.0676993	0.0178545	0.117801	0.0608583	0.0762156	0.109403	0.13938
T1679	GO_0006614	SRP-dependent cotranslational protein targeting to membrane	19	0.0570636	0.0670333	0.0103996	0.0980241	0.057279	0.0566671	0.0439091	0.136539
T1680	GO_0006616	SRP-dependent cotranslational protein targeting to membrane, translocation	9	0.0488087	0.0330169	0.0123127	0.0274899	0.0440208	0.0380191	0.050743	0.0589919
T1681	GO_0006617	SRP-dependent cotranslational protein targeting to membrane, signal sequence recognition	7	0.0521878	0.0183552	0.0167544	0.0480084	0.0291066	0.016779	0.0291187	0.0630335
T1682	GO_0006620	posttranslational protein targeting to membrane	13	0.0476444	0.0166376	0.0306549	0.0325526	0.0253656	0.0216171	0.104011	0.024391
T1683	GO_0006621	protein retention in ER lumen	5	0.385515	0.0504738	0.209148	0.0337227	0.0647514	0.0260501	0.126187	0.094071
T1684	GO_0006623	protein targeting to vacuole	83	0.0904748	0.0414648	0.0362054	0.0646891	0.0731858	0.0597015	0.104125	0.215132
T1685	GO_0006624	vacuolar protein processing	7	0.0423624	0.0194062	0.00759273	0.023794	0.0335789	0.0190152	0.0270483	0.105856
T1686	GO_0006625	protein targeting to peroxisome	18	0.0739088	0.0360917	0.0166281	0.0574963	0.0477843	0.0434296	0.0597868	0.115341
T1687	GO_0006626	protein targeting to mitochondrion	47	0.0902875	0.194723	0.0353998	0.119629	0.0845285	0.0528534	0.0711459	0.103994
T1688	GO_0006627	protein processing involved in protein targeting to mitochondrion	5	0.0239828	0.0978781	0.0410517	0.0557636	0.567827	0.463273	0.0319738	0.0955866
T1689	GO_0006629	lipid metabolic process	257	0.318736	0.198399	0.0218859	0.20685	0.203966	0.274474	0.0117562	0.110786
T1690	GO_0006631	fatty acid metabolic process	57	0.079926	0.0891898	0.0205848	0.186675	0.148365	0.191504	0.0557846	0.100289
T1691	GO_0006633	fatty acid biosynthetic process	25	0.105771	0.0809868	0.0464235	0.111961	0.106965	0.0781717	0.0851684	0.106069
T1692	GO_0006635	fatty acid beta-oxidation	10	0.044371	0.0611145	0.0110071	0.0309221	0.0695677	0.0578111	0.0382994	0.0976742
T1693	GO_0006636	unsaturated fatty acid biosynthetic process	2	0.158588	0.101792	0.0283194	0.0455893	0.0151626	0.0127564	0.07379	0.0665192
T1694	GO_0006637	acyl-CoA metabolic process	1	0.0185873	0.00439733	0.00249522	0.00386282	0.005629	0.00386561	0.0265782	0.03792
T1695	GO_0006639	acylglycerol metabolic process	7	0.036683	0.0175907	0.017976	0.066882	0.0184972	0.0267904	0.0725095	0.116742
T1696	GO_0006641	triglyceride metabolic process	6	0.0572081	0.0885772	0.0347997	0.145185	0.0466123	0.0213235	0.149625	0.0667059
T1697	GO_0006642	triglyceride mobilization	2	0.0226095	0.016777	0.00351653	0.0112126	0.0066519	0.00537139	0.0281772	0.0544024
T1698	GO_0006644	phospholipid metabolic process	108	0.160738	0.10079	0.0329365	0.215593	0.0592856	0.0579936	0.0570278	0.0754526
T1699	GO_0006646	phosphatidylethanolamine biosynthetic process	2	0.026663	0.0354916	0.0131688	0.0238658	0.0623652	0.051655	0.0399991	0.0412253
T1700	GO_0006650	glycerophospholipid metabolic process	69	0.160069	0.164671	0.0346305	0.175782	0.162621	0.0709398	0.0543976	0.412784
T1701	GO_0006654	phosphatidic acid biosynthetic process	3	0.0379627	0.0325806	0.0339235	0.0313269	0.0193406	0.018516	0.115303	0.0440611
T1702	GO_0006655	phosphatidylglycerol biosynthetic process	3	0.0234843	0.0178764	0.00618952	0.0209659	0.0445832	0.0310925	0.00356039	0.0654491
T1703	GO_0006656	phosphatidylcholine biosynthetic process	7	0.036268	0.0426671	0.0282041	0.0338168	0.0628667	0.053223	0.0433822	0.0559446
T1704	GO_0006657	CDP-choline pathway	4	0.0354031	0.0186601	0.0227354	0.0138871	0.0170038	0.0264968	0.0291068	0.0975926
T1705	GO_0006658	phosphatidylserine metabolic process	4	0.0353819	0.0247699	0.00718615	0.0264185	0.184156	0.220553	0.0257688	0.0558957
T1706	GO_0006659	phosphatidylserine biosynthetic process	2	0.0279741	0.0231267	0.0113763	0.0234075	0.0394932	0.0442838	0.0341344	0.0462318
T1707	GO_0006660	phosphatidylserine catabolic process	1	0.0313137	0.0120484	0.0135236	0.0165318	0.0227653	0.00835201	0.0258353	0.0384052
T1708	GO_0006661	phosphatidylinositol biosynthetic process	32	0.0921747	0.0520792	0.154853	0.122033	0.0598258	0.0771738	0.0572004	0.0722679
T1709	GO_0006662	glycerol ether metabolic process	12	0.0255613	0.0301124	0.0148178	0.0473251	0.0252769	0.0209045	0.0815192	0.0745124
T1710	GO_0006665	sphingolipid metabolic process	29	0.0479048	0.0448384	0.0203721	0.0648203	0.0392832	0.052348	0.058759	0.24235
T1711	GO_0006666	3-keto-sphinganine metabolic process	2	0.0292865	0.0134582	0.00941656	0.025325	0.011415	0.00798703	0.0239924	0.0357395
T1712	GO_0006672	ceramide metabolic process	11	0.0841683	0.0182274	0.0190815	0.0240183	0.016853	0.019936	0.0396259	0.0696326
T1713	GO_0006673	inositolphosphoceramide metabolic process	4	0.0422235	0.0170457	0.018061	0.0437855	0.0219825	0.0157343	0.0306765	0.0658379
T1714	GO_0006674	#N/A	2	0.0323889	0.00846411	0.00308365	0.031843	0.0330863	0.0209803	0.032554	0.0426283
T1715	GO_0006675	mannosyl-inositol phosphorylceramide metabolic process	1	0.0343813	0.046466	0.0183761	0.00364636	0.0146517	0.0109842	0.0271778	0.0602224
T1716	GO_0006676	mannosyl diphosphorylinositol ceramide metabolic process	1	0.023644	0.0163521	0.00971223	0.0301382	0.0113386	0.00546468	0.0215563	0.0426294
T1717	GO_0006688	glycosphingolipid biosynthetic process	3	0.0285145	0.0146161	0.0075347	0.018713	0.015327	0.00454574	0.0347466	0.0513791
T1718	GO_0006695	cholesterol biosynthetic process	4	0.0363436	0.171821	0.0170264	0.035868	0.0897411	0.0457388	0.112117	0.0576087
T1719	GO_0006696	ergosterol biosynthetic process	26	0.0552055	0.206709	0.0285064	0.0722803	0.0877404	0.0744599	0.268995	0.154299
T1720	GO_0006725	cellular aromatic compound metabolic process	81	0.103469	0.111005	0.0304663	0.0862822	0.140442	0.108125	0.136319	0.192244
T1721	GO_0006729	tetrahydrobiopterin biosynthetic process	1	0.0185873	0.00439733	0.00249522	0.00386282	0.005629	0.00386561	0.0265782	0.03792
T1722	GO_0006730	one-carbon metabolic process	153	0.842342	0.0762717	0.0354696	0.0964514	0.0645721	0.0533892	0.0465064	0.230375
T1723	GO_0006732	coenzyme metabolic process	140	0.105312	0.114855	0.0356258	0.0776017	0.141217	0.126802	0.0793543	0.261668
T1724	GO_0006733	oxidoreduction coenzyme metabolic process	58	0.116538	0.330248	0.01111	0.269681	0.133077	0.232024	0.146261	0.068946
T1725	GO_0006734	NADH metabolic process	13	0.070996	0.072849	0.0163651	0.0541307	0.0456267	0.039872	0.0586236	0.0460791
T1726	GO_0006735	NADH regeneration	2	0.0185873	0.00439733	0.00249522	0.00386282	0.005629	0.00386561	0.0265782	0.03792
T1727	GO_0006739	NADP metabolic process	20	0.0720491	0.192637	0.0107244	0.0497245	0.0547914	0.0576523	0.0851119	0.121323
T1728	GO_0006740	NADPH regeneration	17	0.0578481	0.104421	0.0251365	0.0368903	0.180276	0.221188	0.091131	0.0992465
T1729	GO_0006741	NADP biosynthetic process	3	0.25384	0.0232185	0.0199319	0.280835	0.0447706	0.0710007	0.0321585	0.0404398
T1730	GO_0006744	ubiquinone biosynthetic process	11	0.0686063	0.0586967	0.0435085	0.0150492	0.0130144	0.0177649	0.0481003	0.0699859
T1731	GO_0006747	FAD biosynthetic process	1	0.0262116	0.0549721	0.0086252	0.0149776	0.0106232	0.0086836	0.0300285	0.0414823
T1732	GO_0006749	glutathione metabolic process	15	0.0713997	0.162683	0.0166437	0.0999854	0.0652686	0.061238	0.0891326	0.0504413
T1733	GO_0006750	glutathione biosynthetic process	2	0.0227208	0.0358317	0.0151822	0.0304772	0.0169234	0.0122411	0.0392842	0.0558624
T1734	GO_0006751	glutathione catabolic process	4	0.0246952	0.146106	0.0198281	0.0615039	0.0282207	0.0266726	0.033639	0.0386895
T1735	GO_0006754	ATP biosynthetic process	26	0.0417761	0.0245306	0.0388307	0.100833	0.0380438	0.0398417	0.0297879	0.0509826
T1736	GO_0006760	folic acid-containing compound metabolic process	12	0.0659516	0.0562666	0.0351213	0.0210398	0.0435778	0.0187341	0.0920491	0.122674
T1737	GO_0006767	water-soluble vitamin metabolic process	46	0.190405	0.0683688	0.056174	0.0987034	0.064882	0.0411099	0.0942238	0.187825
T1738	GO_0006772	thiamine metabolic process	12	0.0333342	0.0349577	0.0084971	0.0252401	0.0279922	0.0329066	0.0384385	0.0503587
T1739	GO_0006777	Mo-molybdopterin cofactor biosynthetic process	1	0.0178944	0.00667046	0.0066014	0.0131926	0.00818838	0.00582766	0.0293502	0.0411769
T1740	GO_0006778	porphyrin-containing compound metabolic process	13	0.835195	0.11912	0.0365953	0.0626908	0.0582106	0.0249732	0.129141	0.0593979
T1741	GO_0006779	porphyrin-containing compound biosynthetic process	12	0.7428	0.0417051	0.0760618	0.0644508	0.112905	0.0472678	0.248551	0.0549366
T1742	GO_0006783	heme biosynthetic process	10	0.442165	0.0675273	0.0373132	0.0940247	0.110473	0.108361	0.116347	0.0744433
T1743	GO_0006784	heme a biosynthetic process	1	0.0565643	0.0192806	0.00519464	0.0405146	0.015664	0.00732352	0.0495859	0.0387854
T1744	GO_0006788	heme oxidation	1	0.0291339	0.0172913	0.00614825	0.0196401	0.00850295	0.00679351	0.0324013	0.0386518
T1745	GO_0006790	sulfur compound metabolic process	88	0.112808	0.222199	0.0798803	0.132008	0.0355971	0.0346951	0.120402	0.12508
T1746	GO_0006796	phosphate-containing compound metabolic process	399	0.179013	0.113168	0.0775401	0.184638	0.281815	0.442866	0.345598	0.0707804
T1747	GO_0006797	polyphosphate metabolic process	8	0.0282733	0.045858	0.0654855	0.0608792	0.064326	0.0355228	0.0919954	0.0626377
T1748	GO_0006798	polyphosphate catabolic process	3	0.0351576	0.0319672	0.0198507	0.0947073	0.0414294	0.0383112	0.20579	0.0776642
T1749	GO_0006801	superoxide metabolic process	7	0.135139	0.0182061	0.00833834	0.032748	0.0304594	0.0269507	0.098861	0.112109
T1750	GO_0006805	xenobiotic metabolic process	2	0.0489534	0.146797	0.00539312	0.0515857	0.0163159	0.0115937	0.0336508	0.0399016
T1751	GO_0006807	nitrogen compound metabolic process	2139	0.0736362	0.0945093	0.118051	0.179071	0.0937186	0.0734196	0.0990352	0.114601
T1752	GO_0006808	regulation of nitrogen utilization	9	0.0553716	0.0415661	0.0122617	0.0521826	0.020274	0.0172948	0.0679334	0.245383
T1753	GO_0006810	transport	1155	0.200581	0.10243	0.0530758	0.328214	0.111173	0.113001	0.250611	0.203354
T1754	GO_0006811	ion transport	176	0.159638	0.0656006	0.0296255	0.0917192	0.0403961	0.0394731	0.0257575	0.173012
T1755	GO_0006812	cation transport	133	0.138123	0.102623	0.0900101	0.114538	0.05235	0.0177821	0.036578	0.13972
T1756	GO_0006813	potassium ion transport	10	0.117018	0.0936549	0.0245137	0.0919781	0.0746146	0.0837219	0.0502012	0.0659121
T1757	GO_0006814	sodium ion transport	9	0.0459561	0.0212498	0.0220438	0.00815375	0.0127852	0.0184362	0.0278069	0.0881361
T1758	GO_0006816	calcium ion transport	7	0.0541662	0.0604251	0.020511	0.0647793	0.0202751	0.0164803	0.0532702	0.0669619
T1759	GO_0006817	phosphate ion transport	7	0.0399678	0.0097507	0.0833863	0.0301956	0.0149449	0.00630466	0.0464234	0.0544519
T1760	GO_0006818	hydrogen transport	39	0.205318	0.116499	0.0621984	0.350405	0.0498738	0.0137095	0.0459281	0.0804309
T1761	GO_0006820	anion transport	31	0.123834	0.0768146	0.0136937	0.0497658	0.0660537	0.0473197	0.0514347	0.0459709
T1762	GO_0006821	chloride transport	2	0.051573	0.00495095	0.0123384	0.0128485	0.0185254	0.0304702	0.0274104	0.0501959
T1763	GO_0006824	cobalt ion transport	2	0.0481281	0.0785019	0.0144464	0.0175258	0.173267	0.168931	0.0334898	0.0419906
T1764	GO_0006825	copper ion transport	13	0.201446	0.668204	0.201377	0.168401	0.0774088	0.0579661	0.127246	0.188815
T1765	GO_0006826	iron ion transport	21	0.113064	0.0723337	0.076204	0.291868	0.0517739	0.0380032	0.210281	0.0733246
T1766	GO_0006827	high-affinity iron ion transmembrane transport	4	0.0597414	0.0197175	0.0450614	0.0885247	0.0305898	0.0118784	0.089436	0.132228
T1767	GO_0006828	manganese ion transport	7	0.0290368	0.0316305	0.00914872	0.0335126	0.0536337	0.0153885	0.0217226	0.0487759
T1768	GO_0006829	zinc II ion transport	6	0.0953934	0.0569791	0.0157301	0.0188461	0.0285553	0.0206074	0.0402593	0.0429515
T1769	GO_0006830	high-affinity zinc II ion transport	1	0.0270313	0.072518	0.00217626	0.0224177	0.0598424	0.112514	0.0308066	0.0372727
T1770	GO_0006831	low-affinity zinc II ion transport	1	0.0298158	0.00503935	0.00414791	0.00562881	0.00797925	0.00483543	0.0326774	0.0370983
T1771	GO_0006833	water transport	4	0.0372937	0.117713	0.0350632	0.0569454	0.0538598	0.0193212	0.0300121	0.0474379
T1772	GO_0006835	dicarboxylic acid transport	4	0.0222763	0.0117201	0.0480551	0.0093404	0.0109906	0.00730639	0.0334857	0.0384908
T1773	GO_0006839	mitochondrial transport	60	0.110359	0.0939044	0.02736	0.102268	0.0827872	0.117054	0.0172366	0.220965
T1774	GO_0006843	mitochondrial citrate transport	2	0.0251173	0.0161299	0.00494661	0.0104875	0.0120239	0.0134066	0.0342291	0.0508942
T1775	GO_0006846	acetate transport	2	0.0233913	0.419438	0.0045695	0.013058	0.0408585	0.0259005	0.0265754	0.0574297
T1776	GO_0006848	pyruvate transport	2	0.0490609	0.0231581	0.0971337	0.0206096	0.00923865	0.00529724	0.0376157	0.109437
T1777	GO_0006849	plasma membrane pyruvate transport	1	0.0185873	0.00439733	0.00249522	0.00386282	0.005629	0.00386561	0.0265782	0.03792
T1778	GO_0006850	mitochondrial pyruvate transport	1	0.0387694	0.0147132	0.0910869	0.0206899	0.0122935	0.00797995	0.0289656	0.106421
T1779	GO_0006855	drug transmembrane transport	8	0.132227	0.0635516	0.0358908	0.156671	0.103314	0.0731065	0.0667341	0.0765154
T1780	GO_0006857	oligopeptide transport	12	0.0690551	0.0393489	0.012677	0.100601	0.0269623	0.0202662	0.0315126	0.0380707
T1781	GO_0006862	nucleotide transport	11	0.0463695	0.0572987	0.0246955	0.0905092	0.0680746	0.0491702	0.0707829	0.101324
T1782	GO_0006863	purine nucleobase transport	1	0.249235	0.0115216	0.0227754	0.508415	0.0101893	0.0085601	0.0335475	0.0441048
T1783	GO_0006864	pyrimidine nucleotide transport	1	0.0185873	0.00439733	0.00249522	0.00386282	0.005629	0.00386561	0.0265782	0.03792
T1784	GO_0006865	amino acid transport	49	0.0721536	0.086794	0.0383135	0.128156	0.035308	0.0313047	0.0899259	0.166523
T1785	GO_0006869	lipid transport	41	0.0460015	0.0598757	0.0230843	0.0655646	0.0336727	0.0379405	0.0990687	0.166535
T1786	GO_0006873	cellular ion homeostasis	99	0.150542	0.0749611	0.0657197	0.213304	0.127344	0.0647908	0.0808864	0.142103
T1787	GO_0006874	cellular calcium ion homeostasis	6	0.0708655	0.055641	0.0441818	0.0587586	0.0379032	0.0468877	0.0376309	0.0548638
T1788	GO_0006875	cellular metal ion homeostasis	49	0.766877	0.138767	0.428785	0.310656	0.121282	0.110252	0.0979576	0.145832
T1789	GO_0006878	cellular copper ion homeostasis	7	0.0927476	0.033605	0.0255829	0.0332012	0.0312979	0.0241427	0.0402463	0.149955
T1790	GO_0006879	cellular iron ion homeostasis	34	0.233266	0.083862	0.319925	0.224663	0.0747828	0.0686965	0.123183	0.118494
T1791	GO_0006880	intracellular sequestering of iron ion	3	0.167565	0.0385209	0.0717031	0.0227633	0.0166349	0.021403	0.0358146	0.0870143
T1792	GO_0006882	cellular zinc ion homeostasis	8	0.107842	0.0602063	0.0263863	0.0444146	0.0660153	0.0635598	0.035752	0.0696142
T1793	GO_0006883	cellular sodium ion homeostasis	1	0.0185873	0.00439733	0.00249522	0.00386282	0.005629	0.00386561	0.0265782	0.03792
T1794	GO_0006885	regulation of pH	25	0.0787868	0.0698729	0.0250826	0.0406647	0.0326825	0.0240472	0.036161	0.114666
T1795	GO_0006886	intracellular protein transport	301	0.174804	0.262457	0.0265289	0.141781	0.246099	0.171265	0.074831	0.117935
T1796	GO_0006887	exocytosis	33	0.0938885	0.181029	0.039329	0.104552	0.0615212	0.0582309	0.0725615	0.151067
T1797	GO_0006888	ER to Golgi vesicle-mediated transport	61	0.151513	0.0851497	0.0286664	0.197568	0.0604897	0.0608032	0.0615575	0.136337
T1798	GO_0006890	retrograde vesicle-mediated transport, Golgi to ER	19	0.101131	0.0275985	0.0252427	0.110817	0.070892	0.0380655	0.0827986	0.0450224
T1799	GO_0006891	intra-Golgi vesicle-mediated transport	18	0.231284	0.236907	0.0201457	0.105062	0.0594423	0.0600058	0.0608005	0.808082
T1800	GO_0006892	post-Golgi vesicle-mediated transport	47	0.119281	0.129221	0.0354576	0.0878313	0.171414	0.067709	0.108625	0.093077
T1801	GO_0006893	Golgi to plasma membrane transport	22	0.107333	0.0558505	0.0170742	0.0896253	0.089067	0.0700511	0.0938833	0.0604338
T1802	GO_0006895	Golgi to endosome transport	7	0.0421139	0.109225	0.0370579	0.0578269	0.0629664	0.0253016	0.111838	0.122297
T1803	GO_0006896	Golgi to vacuole transport	19	0.153737	0.136215	0.0281084	0.0563251	0.15706	0.155624	0.188349	0.0455672
T1804	GO_0006897	endocytosis	80	0.260649	0.153782	0.0411851	0.11675	0.10227	0.0370609	0.0599035	0.277689
T1805	GO_0006898	receptor-mediated endocytosis	5	0.0245784	0.0315035	0.107607	0.432039	0.0222502	0.0254384	0.0540427	0.0571084
T1806	GO_0006900	membrane budding	18	0.0848528	0.0798598	0.0799639	0.0945526	0.091736	0.0606015	0.0720948	0.0904685
T1807	GO_0006901	vesicle coating	8	0.0731245	0.167001	0.0575531	0.0542321	0.209982	0.0442449	0.0539209	0.064071
T1808	GO_0006903	vesicle targeting	7	0.0596497	0.134172	0.203166	0.0342936	0.0901327	0.0833461	0.372418	0.135022
T1809	GO_0006904	vesicle docking involved in exocytosis	15	0.0579211	0.0685189	0.0323767	0.0636522	0.0383894	0.0625584	0.0269354	0.0844641
T1810	GO_0006906	vesicle fusion	45	0.115774	0.218421	0.0379129	0.156142	0.0849917	0.100914	0.0838703	0.15698
T1811	GO_0006913	nucleocytoplasmic transport	124	0.105841	0.0991616	0.0246936	0.107001	0.0788046	0.0562018	0.0896058	0.13282
T1812	GO_0006914	autophagy	95	0.186345	0.125829	0.0341831	0.148356	0.0535348	0.0485132	0.0736623	0.179164
T1813	GO_0006915	apoptotic process	28	0.128224	0.0900304	0.168737	0.167673	0.0245019	0.0303874	0.112718	0.261467
T1814	GO_0006916	#N/A	3	0.0550711	0.0285386	0.0172058	0.0820261	0.0347127	0.0240127	0.0225118	0.0633957
T1815	GO_0006928	movement of cell or subcellular component	25	0.130344	0.267726	0.0414203	0.137798	0.0420537	0.0798399	0.09875	0.0679079
T1816	GO_0006944	#N/A	73	0.0713276	0.0758679	0.0252927	0.0679651	0.0670295	0.0991929	0.0734318	0.146166
T1817	GO_0006950	response to stress	650	0.0808112	0.0983486	0.0441885	0.164862	0.230816	0.0799806	0.166349	0.118
T1818	GO_0006952	defense response	1	0.021255	0.0125217	0.00363386	0.00893653	0.0180693	0.0145333	0.0259264	0.0381223
T1819	GO_0006970	response to osmotic stress	50	0.0713576	0.0529087	0.0253469	0.0759965	0.066686	0.0610445	0.0711148	0.0805273
T1820	GO_0006972	hyperosmotic response	8	0.0555987	0.408711	0.0524661	0.0618933	0.0297029	0.032319	0.0548802	0.108319
T1821	GO_0006973	intracellular accumulation of glycerol	1	0.0185873	0.00439733	0.00249522	0.00386282	0.005629	0.00386561	0.0265782	0.03792
T1822	GO_0006974	cellular response to DNA damage stimulus	288	0.177823	0.151389	0.072179	0.170918	0.496246	0.292602	0.311402	0.1073
T1823	GO_0006975	DNA damage induced protein phosphorylation	2	0.0313631	0.00591738	0.00508913	0.0154233	0.0252363	0.00786443	0.0368508	0.0554716
T1824	GO_0006979	response to oxidative stress	63	0.108017	0.123316	0.0315025	0.0497347	0.0412426	0.0299985	0.0632862	0.256301
T1825	GO_0006986	response to unfolded protein	21	0.0580186	0.0283925	0.0131746	0.0918869	0.0746829	0.0628377	0.0641369	0.075099
T1826	GO_0006990	positive regulation of transcription from RNA polymerase II promoter involved in unfolded protein response	1	0.0353781	0.038983	0.127392	0.0345105	0.0123031	0.00688889	0.0287297	0.0416498
T1827	GO_0006995	cellular response to nitrogen starvation	6	0.0377201	0.0253406	0.0494084	0.033927	0.00956356	0.00606313	0.0532027	0.0619586
T1828	GO_0006996	organelle organization	1123	0.130128	0.206322	0.0228494	0.112832	0.1558	0.112442	0.0922557	0.109201
T1829	GO_0006997	nucleus organization	39	0.114366	0.0718873	0.030134	0.139683	0.0649138	0.0498783	0.0882388	0.179623
T1830	GO_0006998	nuclear envelope organization	7	0.0408256	0.0483296	0.0233614	0.121602	0.047755	0.0365567	0.418292	0.0522471
T1831	GO_0006999	nuclear pore organization	14	0.0594161	0.100774	0.0296558	0.103123	0.0331881	0.0372383	0.0381635	0.0550443
T1832	GO_0007000	nucleolus organization	2	0.0303004	0.043868	0.00483565	0.0230992	0.0156572	0.0107274	0.050066	0.050647
T1833	GO_0007004	telomere maintenance via telomerase	19	0.049511	0.116898	0.0278914	0.0413937	0.0574891	0.0345727	0.158506	0.306045
T1834	GO_0007005	mitochondrion organization	287	0.808759	0.441379	0.0213298	0.238983	0.440975	0.511863	0.187472	0.0555047
T1835	GO_0007006	mitochondrial membrane organization	34	0.0703049	0.0421991	0.0534364	0.061854	0.0407048	0.048354	0.0520805	0.0500536
T1836	GO_0007007	inner mitochondrial membrane organization	17	0.037427	0.0155446	0.0156453	0.0290152	0.041745	0.0385965	0.0470693	0.16206
T1837	GO_0007008	outer mitochondrial membrane organization	12	0.0513543	0.0505255	0.0479862	0.0563595	0.034262	0.0249181	0.0628103	0.0528336
T1838	GO_0007009	plasma membrane organization	5	0.0326174	0.0394413	0.0124103	0.00842645	0.0211568	0.00882071	0.0407833	0.0500733
T1839	GO_0007010	cytoskeleton organization	174	0.212912	0.117895	0.0341435	0.0982498	0.0638038	0.0424516	0.0741199	0.171782
T1840	GO_0007015	actin filament organization	53	0.084992	0.0673623	0.0367592	0.137791	0.108033	0.0515651	0.0472284	0.540322
T1841	GO_0007017	microtubule-based process	90	0.136286	0.14142	0.0368726	0.108357	0.128995	0.115125	0.0701076	0.110346
T1842	GO_0007018	microtubule-based movement	22	0.143109	0.166584	0.0407487	0.142289	0.0608309	0.0589195	0.162073	0.0611719
T1843	GO_0007019	microtubule depolymerization	8	0.0565609	0.0359194	0.01466	0.0286736	0.0430821	0.0677844	0.0362622	0.0560289
T1844	GO_0007020	microtubule nucleation	21	0.109567	0.215871	0.0604086	0.0551245	0.0402834	0.0497656	0.0513653	0.154371
T1845	GO_0007021	tubulin complex assembly	5	0.0612865	0.014512	0.0448611	0.0197111	0.0109196	0.0079142	0.033734	0.047528
T1846	GO_0007023	post-chaperonin tubulin folding pathway	2	0.0383818	0.0210812	0.0241466	0.0192144	0.0139533	0.00628962	0.045395	0.0561593
T1847	GO_0007026	negative regulation of microtubule depolymerization	5	0.0505012	0.11733	0.00774073	0.028931	0.0517114	0.0784193	0.0326713	0.0464041
T1848	GO_0007029	endoplasmic reticulum organization	8	0.0498321	0.0569731	0.0114122	0.0494352	0.0215751	0.0170985	0.0501237	0.0835808
T1849	GO_0007030	Golgi organization	2	0.0239781	0.0123314	0.00647954	0.0224608	0.0131264	0.0156691	0.0426791	0.0988908
T1850	GO_0007031	peroxisome organization	55	0.154072	0.125548	0.0720484	0.0834728	0.0496342	0.0382484	0.0969522	0.159242
T1851	GO_0007033	vacuole organization	59	0.0879452	0.100899	0.0359438	0.114777	0.0985312	0.0627708	0.0950141	0.0304103
T1852	GO_0007034	vacuolar transport	123	0.136852	0.0741066	0.0457132	0.140057	0.0865685	0.0629983	0.0801697	0.24963
T1853	GO_0007035	vacuolar acidification	22	0.0459073	0.0481369	0.0141401	0.0351489	0.016534	0.0215419	0.0528212	0.279884
T1854	GO_0007039	protein catabolic process in the vacuole	11	0.0719905	0.0462269	0.0236878	0.0460155	0.052383	0.0606535	0.0356922	0.14146
T1855	GO_0007047	#N/A	177	0.173448	0.0909243	0.0339523	0.11595	0.0601965	0.0448271	0.11567	0.102213
T1856	GO_0007049	cell cycle	641	0.150157	0.214337	0.0838081	0.224959	0.336802	0.244392	0.214894	0.326924
T1857	GO_0007050	cell cycle arrest	51	0.106103	0.0506021	0.0287208	0.100801	0.0571081	0.0290814	0.0608041	0.0788239
T1858	GO_0007051	spindle organization	33	0.0770104	0.0932139	0.0399862	0.0825927	0.0537563	0.0553772	0.0610305	0.0943513
T1859	GO_0007052	mitotic spindle organization	30	0.0846916	0.0917341	0.0323014	0.064813	0.0844278	0.0825075	0.0758262	0.0406574
T1860	GO_0007059	chromosome segregation	117	0.270261	0.116167	0.035773	0.131979	0.0856635	0.0855449	0.15277	0.164543
T1861	GO_0007062	sister chromatid cohesion	32	0.365064	0.0674423	0.0488905	0.139106	0.0742438	0.0572966	0.0554595	0.161639
T1862	GO_0007064	mitotic sister chromatid cohesion	19	0.780294	0.0649931	0.0533304	0.105591	0.0774268	0.0499842	0.0772929	0.080695
T1863	GO_0007067	mitotic nuclear division	172	0.202573	0.160087	0.0327489	0.111461	0.0943929	0.0827991	0.180897	0.209632
T1864	GO_0007070	negative regulation of transcription from RNA polymerase II promoter during mitotic cell cycle	2	0.0222645	0.0182699	0.00223359	0.0166078	0.00768898	0.00500153	0.0414858	0.0534574
T1865	GO_0007076	mitotic chromosome condensation	13	0.0406052	0.0714733	0.047398	0.0349946	0.107102	0.0933126	0.111813	0.125654
T1866	GO_0007088	regulation of mitotic nuclear division	23	0.407341	0.0852143	0.0935103	0.0625272	0.0472545	0.0278594	0.139062	0.324202
T1867	GO_0007089	traversing start control point of mitotic cell cycle	6	0.0617562	0.0495017	0.0105943	0.102434	0.0230614	0.0172869	0.090521	0.0665424
T1868	GO_0007090	#N/A	2	0.0212787	0.0375908	0.00704317	0.0698268	0.00968763	0.00760879	0.0360558	0.044078
T1869	GO_0007091	metaphase/anaphase transition of mitotic cell cycle	18	0.197442	0.0465195	0.099549	0.0317938	0.0213569	0.0179971	0.0558097	0.0730716
T1870	GO_0007092	#N/A	3	0.0364326	0.0328714	0.12371	0.0548418	0.0124441	0.023725	0.109803	0.0965019
T1871	GO_0007093	mitotic cell cycle checkpoint	20	0.108327	0.0876693	0.01715	0.0937872	0.0350596	0.0110274	0.0358567	0.0814247
T1872	GO_0007094	mitotic spindle assembly checkpoint	10	0.132291	0.213261	0.0745148	0.0512593	0.0322137	0.0246492	0.037906	0.0611042
T1873	GO_0007096	regulation of exit from mitosis	19	0.0835294	0.0922729	0.0400418	0.0582472	0.0318853	0.0413393	0.136965	0.254635
T1874	GO_0007097	nuclear migration	22	0.0488647	0.167628	0.0544022	0.0807896	0.0732163	0.0437778	0.0721466	0.0804401
T1875	GO_0007103	#N/A	10	0.0532746	0.0649218	0.0495647	0.0706472	0.0899885	0.0589479	0.0579396	0.052555
T1876	GO_0007105	cytokinesis, site selection	52	0.141303	0.0935094	0.028718	0.112629	0.150398	0.0786182	0.095732	0.0887368
T1877	GO_0007109	#N/A	9	0.0556123	0.0559312	0.0197098	0.0469204	0.0379921	0.0242798	0.0346734	0.119436
T1878	GO_0007114	cell budding	53	0.119847	0.132635	0.0305559	0.198762	0.0490647	0.0645134	0.057919	0.0846268
T1879	GO_0007116	regulation of cell budding	1	0.0207537	0.0257198	0.0104036	0.00948789	0.0197535	0.0111408	0.0316947	0.0369611
T1880	GO_0007117	budding cell bud growth	16	0.0496247	0.0688226	0.0187706	0.1096	0.0263868	0.0316855	0.0309148	0.109945
T1881	GO_0007118	budding cell apical bud growth	9	0.104557	0.0483212	0.0188424	0.150513	0.0363507	0.0343377	0.0208805	0.0434209
T1882	GO_0007119	budding cell isotropic bud growth	6	0.0383828	0.0223204	0.0228179	0.0553003	0.0355135	0.0190059	0.0427739	0.108433
T1883	GO_0007120	axial cellular bud site selection	14	0.0534774	0.0807691	0.0136716	0.0699979	0.0189733	0.0289334	0.0664205	0.118005
T1884	GO_0007121	bipolar cellular bud site selection	25	0.0973276	0.106259	0.0415066	0.0692123	0.0580896	0.0401782	0.0846095	0.0327099
T1885	GO_0007124	pseudohyphal growth	47	0.227536	0.0517825	0.0946019	0.152301	0.0287254	0.014698	0.290166	0.211429
T1886	GO_0007126	meiotic nuclear division	189	0.665301	0.186791	0.0639228	0.462417	0.145433	0.16887	0.0840445	0.67898
T1887	GO_0007127	meiosis I	78	0.131608	0.0542266	0.0316357	0.155886	0.0745516	0.066863	0.0825989	0.244331
T1888	GO_0007129	synapsis	12	0.117144	0.045714	0.060537	0.0473572	0.0290014	0.0414744	0.238368	0.155261
T1889	GO_0007130	synaptonemal complex assembly	8	0.0402609	0.0330272	0.0440791	0.0566209	0.0334776	0.0252572	0.0480822	0.221919
T1890	GO_0007131	reciprocal meiotic recombination	49	0.105685	0.0564273	0.0397818	0.0849326	0.0363978	0.0299327	0.0523955	0.22646
T1891	GO_0007133	meiotic anaphase I	1	0.013254	0.00462253	0.0151058	0.0217287	0.0141511	0.0070972	0.0427289	0.0453812
T1892	GO_0007135	meiosis II	8	0.0418109	0.055163	0.0272404	0.0475305	0.0354985	0.00556047	0.0331585	0.0715651
T1893	GO_0007138	meiotic anaphase II	1	0.0246841	0.0277201	0.00329752	0.026784	0.0396742	0.0272527	0.0271332	0.123816
T1894	GO_0007154	cell communication	342	0.327668	0.104033	0.046018	0.214624	0.0733986	0.291323	0.107742	0.15991
T1895	GO_0007155	cell adhesion	10	0.0486138	0.0137814	0.0131819	0.0383306	0.0185837	0.0176868	0.124775	0.114942
T1896	GO_0007163	establishment or maintenance of cell polarity	99	0.111473	0.0810076	0.0628434	0.089146	0.0548457	0.0426216	0.110014	0.257478
T1897	GO_0007165	signal transduction	246	0.094936	0.165682	0.0234419	0.109773	0.108817	0.230711	0.0990139	0.156516
T1898	GO_0007166	cell surface receptor signaling pathway	42	0.0567595	0.0740592	0.0282396	0.0382647	0.0615076	0.0275158	0.0751776	0.0723455
T1899	GO_0007186	G-protein coupled receptor signaling pathway	33	0.064799	0.0845051	0.0357235	0.0586755	0.043549	0.0416595	0.0488509	0.110947
T1900	GO_0007188	adenylate cyclase-modulating G-protein coupled receptor signaling pathway	4	0.0331925	0.0519872	0.0152511	0.0398835	0.0157986	0.00881158	0.0345094	0.0783684
T1901	GO_0007189	adenylate cyclase-activating G-protein coupled receptor signaling pathway	3	0.0252785	0.0124614	0.0315022	0.0234892	0.0163236	0.00761951	0.0514555	0.0502514
T1902	GO_0007190	activation of adenylate cyclase activity	4	0.0305709	0.0302192	0.0164016	0.0116338	0.017288	0.00807311	0.0261925	0.0733821
T1903	GO_0007205	protein kinase C-activating G-protein coupled receptor signaling pathway	2	0.0284926	0.0670422	0.0128718	0.0294828	0.0104682	0.00922237	0.0359099	0.0366594
T1904	GO_0007231	osmosensory signaling pathway	10	0.0528208	0.121576	0.0222466	0.0298031	0.0663724	0.0412243	0.0127554	0.109253
T1905	GO_0007232	osmosensory signaling pathway via Sho1 osmosensor	1	0.0185873	0.00439733	0.00249522	0.00386282	0.005629	0.00386561	0.0265782	0.03792
T1906	GO_0007234	osmosensory signaling via phosphorelay pathway	3	0.0452541	0.0178304	0.0101055	0.0170022	0.0135286	0.00759858	0.0302688	0.0467603
T1907	GO_0007243	#N/A	20	0.0946961	0.173839	0.0182363	0.0459669	0.0314701	0.026007	0.115644	0.0723487
T1908	GO_0007264	small GTPase mediated signal transduction	101	0.0608664	0.0645624	0.0259672	0.107248	0.116214	0.104569	0.069189	0.0583954
T1909	GO_0007265	Ras protein signal transduction	59	0.0756778	0.0949821	0.0378575	0.0960972	0.0891047	0.105235	0.101814	0.200735
T1910	GO_0007266	Rho protein signal transduction	18	0.0985201	0.0409382	0.0440255	0.0493606	0.0426436	0.0489707	0.0496634	0.0551808
T1911	GO_0007323	peptide pheromone maturation	6	0.0351724	0.0582051	0.0107915	0.020902	0.0488419	0.0360869	0.0545854	0.0643845
T1912	GO_0007329	positive regulation of transcription from RNA polymerase II promoter by pheromones	5	0.048128	0.0506824	0.679061	0.111213	0.0320882	0.0161266	0.0479873	0.0536191
T1913	GO_0007346	regulation of mitotic cell cycle	74	0.164664	0.07544	0.048251	0.170102	0.0430263	0.0684239	0.262873	0.137572
T1914	GO_0007531	mating type determination	20	0.0492361	0.0862134	0.0118201	0.0699715	0.104732	0.0855445	0.078103	0.0503697
T1915	GO_0007532	regulation of mating-type specific transcription, DNA-templated	6	0.0185873	0.00439733	0.00249522	0.00386282	0.005629	0.00386561	0.0265782	0.03792
T1916	GO_0007533	mating type switching	16	0.316377	0.0716415	0.0140414	0.037758	0.080819	0.0691873	0.0500651	0.0536773
T1917	GO_0007534	gene conversion at mating-type locus	7	0.0802007	0.377979	0.0161968	0.017041	0.0369053	0.0608176	0.0789408	0.0394893
T1918	GO_0007535	donor selection	2	0.0185873	0.00439733	0.00249522	0.00386282	0.005629	0.00386561	0.0265782	0.03792
T1919	GO_0007569	cell aging	53	0.384357	0.136773	0.0322187	0.0960768	0.0342969	0.0620203	0.056153	0.400946
T1920	GO_0007580	extrachromosomal circular DNA accumulation involved in cell aging	2	0.0311373	0.0266393	0.00317469	0.020246	0.0248566	0.013447	0.0547582	0.0532061
T1921	GO_0007584	response to nutrient	29	0.0453983	0.0887216	0.0193956	0.0498995	0.0421713	0.0279896	0.083247	0.111737
T1922	GO_0007618	mating	2	0.0185873	0.00439733	0.00249522	0.00386282	0.005629	0.00386561	0.0265782	0.03792
T1923	GO_0007624	ultradian rhythm	1	0.0236152	0.0797405	0.0222135	0.0145955	0.0282471	0.0107688	0.0346602	0.0535323
T1924	GO_0008017	microtubule binding	22	0.153851	0.0569388	0.0206712	0.0542695	0.0353037	0.0292013	0.0612652	0.0500046
T1925	GO_0008023	transcription elongation factor complex	17	0.0828926	0.0480424	0.0146854	0.0930338	0.051219	0.0329717	0.0520491	0.0637976
T1926	GO_0008026	ATP-dependent helicase activity	74	0.0983142	0.110089	0.0307705	0.0733544	0.126348	0.0437804	0.0835519	0.0637057
T1927	GO_0008028	monocarboxylic acid transmembrane transporter activity	7	0.0456523	0.0760926	0.0211489	0.0477052	0.0194595	0.0217194	0.0962971	0.0270149
T1928	GO_0008033	tRNA processing	106	0.254154	0.160142	0.0397994	0.0924478	0.0831268	0.0524452	0.113736	0.188985
T1929	GO_0008047	enzyme activator activity	96	0.24815	0.174708	0.0890645	0.0993365	0.0249643	0.0372838	0.0983624	0.106564
T1930	GO_0008053	mitochondrial fusion	3	0.044603	0.166331	0.0183817	0.0590364	0.259477	0.160277	0.0388155	0.0697689
T1931	GO_0008054	#N/A	5	0.570101	0.055316	0.136475	0.107113	0.114085	0.128461	0.0440312	0.133272
T1932	GO_0008060	#N/A	6	0.0454468	0.0272401	0.0159144	0.00508636	0.0245905	0.0152078	0.0693213	0.0636062
T1933	GO_0008061	chitin binding	2	0.0358436	0.0408072	0.0144126	0.0530483	0.0142291	0.0123563	0.0362719	0.0461632
T1934	GO_0008073	ornithine decarboxylase inhibitor activity	1	0.0205306	0.0171739	0.0709643	0.0314483	0.0246667	0.0214578	0.0255243	0.0493874
T1935	GO_0008076	voltage-gated potassium channel complex	1	0.0202591	0.072608	0.0810792	0.020993	0.0461559	0.0442562	0.163179	0.0428712
T1936	GO_0008080	N-acetyltransferase activity	45	0.122055	0.0660283	0.0735014	0.104863	0.0662305	0.0363781	0.057337	0.0855181
T1937	GO_0008081	phosphoric diester hydrolase activity	20	0.0921258	0.0765961	0.0681192	0.121127	0.0764597	0.0403269	0.114982	0.155479
T1938	GO_0008092	cytoskeletal protein binding	83	0.107348	0.0753701	0.0300787	0.0945212	0.0609676	0.0403449	0.0621956	0.153262
T1939	GO_0008094	DNA-dependent ATPase activity	67	0.207543	0.122436	0.0942829	0.0944911	0.128878	0.0757345	0.159559	0.0816128
T1940	GO_0008097	5S rRNA binding	3	0.0304619	0.0339241	0.0192625	0.0373211	0.0290152	0.0230899	0.0362325	0.0899573
T1941	GO_0008104	protein localization	585	0.115252	0.0906305	0.0280821	0.157686	0.0520045	0.0448914	0.13808	0.126867
T1942	GO_0008105	asymmetric protein localization	2	0.0407385	0.0130417	0.00853072	0.0204795	0.0167246	0.0117775	0.0317388	0.0491112
T1943	GO_0008106	alcohol dehydrogenase (NADP+) activity	9	0.105934	0.0801767	0.0257846	0.0250425	0.0295653	0.021384	0.032967	0.063301
T1944	GO_0008108	UDP-glucose:hexose-1-phosphate uridylyltransferase activity	1	0.0185873	0.00439733	0.00249522	0.00386282	0.005629	0.00386561	0.0265782	0.03792
T1945	GO_0008112	nicotinamide N-methyltransferase activity	1	0.0294015	0.0596573	0.00320216	0.00973581	0.0911952	0.0526076	0.0324836	0.0445685
T1946	GO_0008113	peptide-methionine (S)-S-oxide reductase activity	2	0.0203336	0.0156728	0.0250311	0.00757725	0.0216614	0.0133939	0.0181299	0.0358677
T1947	GO_0008117	sphinganine-1-phosphate aldolase activity	1	0.0302936	0.0258424	0.00700753	0.00600677	0.0105575	0.00816393	0.0263543	0.0365466
T1948	GO_0008121	ubiquinol-cytochrome-c reductase activity	9	0.0351648	0.0313515	0.0081075	0.0300372	0.0347677	0.023909	0.0456755	0.0546125
T1949	GO_0008124	4-alpha-hydroxytetrahydrobiopterin dehydratase activity	1	0.0185873	0.00439733	0.00249522	0.00386282	0.005629	0.00386561	0.0265782	0.03792
T1950	GO_0008134	transcription factor binding	60	0.0972244	0.0831928	0.0416495	0.0447038	0.0676008	0.0411811	0.0632553	0.190227
T1951	GO_0008135	translation factor activity, RNA binding	59	0.090209	0.136798	0.0306862	0.0601166	0.0348915	0.0509766	0.0523318	0.142986
T1952	GO_0008137	NADH dehydrogenase (ubiquinone) activity	3	0.0319785	0.01724	0.00684456	0.0177438	0.024034	0.0130771	0.042998	0.0647162
T1953	GO_0008138	protein tyrosine/serine/threonine phosphatase activity	6	0.0182065	0.0136645	0.0223971	0.0439335	0.00899464	0.0145522	0.0550867	0.0546713
T1954	GO_0008139	nuclear localization sequence binding	3	0.0739769	0.0214955	0.016616	0.0339603	0.0107993	0.0200219	0.0236731	0.0791263
T1955	GO_0008142	oxysterol binding	7	0.0778464	0.0420107	0.0198103	0.0224836	0.0228567	0.0175616	0.0304003	0.0418947
T1956	GO_0008143	poly(A) binding	7	0.0568746	0.0645531	0.0157222	0.0244993	0.0467024	0.0225847	0.0485994	0.0585237
T1957	GO_0008144	drug binding	6	0.0231137	0.034851	0.0234592	0.0111819	0.029939	0.0305052	0.0638448	0.0635381
T1958	GO_0008150	biological_process	5287	0.0790696	0.0718488	0.0265727	0.118122	0.0823896	0.0525794	0.064316	0.149175
T1959	GO_0008152	metabolic process	4019	0.0566215	0.12078	0.0849202	0.0945543	0.0944482	0.0566022	0.159327	0.0589497
T1960	GO_0008153	para-aminobenzoic acid biosynthetic process	1	0.0251085	0.0142978	0.0867702	0.0571441	0.0187757	0.00900526	0.112757	0.0387316
T1961	GO_0008154	actin polymerization or depolymerization	19	0.423121	0.217976	0.268312	0.0666016	0.0755857	0.0281947	0.0797754	0.0658623
T1962	GO_0008156	negative regulation of DNA replication	8	0.0768975	0.0532145	0.0186701	0.0289517	0.0348092	0.0792015	0.0333747	0.117397
T1963	GO_0008157	protein phosphatase 1 binding	4	0.112657	0.201902	0.089791	0.0483553	0.292297	0.309274	0.0446583	0.0932509
T1964	GO_0008158	hedgehog receptor activity	1	0.0191939	0.0244569	0.00375217	0.00986924	0.0395727	0.0217441	0.0266017	0.11291
T1965	GO_0008168	methyltransferase activity	98	0.373313	0.140194	0.0240622	0.154725	0.0641643	0.0262313	0.11777	0.327803
T1966	GO_0008169	C-methyltransferase activity	4	0.124262	0.0319513	0.0758445	0.198874	0.033609	0.0182481	0.296202	0.0409615
T1967	GO_0008170	N-methyltransferase activity	31	0.170646	0.122547	0.0229649	0.0618641	0.07626	0.0418883	0.0804799	0.0920805
T1968	GO_0008171	O-methyltransferase activity	5	0.0574489	0.0287908	0.0161564	0.0310663	0.00892553	0.0179237	0.0594573	0.064941
T1969	GO_0008172	S-methyltransferase activity	5	0.090049	0.0237666	0.0139888	0.00548499	0.0235148	0.0208795	0.0280121	0.0369447
T1970	GO_0008173	RNA methyltransferase activity	31	0.0980261	0.0744197	0.0476021	0.14564	0.068823	0.0278561	0.141088	0.122276
T1971	GO_0008174	mRNA methyltransferase activity	2	0.0224114	0.0130029	0.0095904	0.00717804	0.0145048	0.00628156	0.031929	0.0577008
T1972	GO_0008175	tRNA methyltransferase activity	21	0.0446541	0.0304615	0.0322969	0.157772	0.0645601	0.0570924	0.0953497	0.117446
T1973	GO_0008176	tRNA (guanine-N7-)-methyltransferase activity	2	0.0195772	0.0110164	0.0123892	0.0272953	0.00885192	0.00868075	0.0341096	0.0536251
T1974	GO_0008177	succinate dehydrogenase (ubiquinone) activity	6	0.0440979	0.0558515	0.00362444	0.0601177	0.0312618	0.0363789	0.0715301	0.265083
T1975	GO_0008179	adenylate cyclase binding	1	0.0269021	0.0438738	0.0113989	0.0229194	0.0492169	0.0174763	0.0414092	0.0396247
T1976	GO_0008180	COP9 signalosome	7	0.0470451	0.0378802	0.0170748	0.0454133	0.0253015	0.0105495	0.0318048	0.0579749
T1977	GO_0008184	glycogen phosphorylase activity	1	0.0293312	0.0694381	0.0338193	0.0472281	0.0408324	0.0191944	0.0945262	0.0516086
T1978	GO_0008186	RNA-dependent ATPase activity	33	0.0432558	0.0910529	0.0192776	0.0645921	0.0923523	0.0484889	0.0738164	0.0650587
T1979	GO_0008190	eukaryotic initiation factor 4E binding	1	0.0222423	0.0195061	0.00497012	0.00594837	0.0432306	0.0161661	0.0253171	0.0476478
T1980	GO_0008192	RNA guanylyltransferase activity	2	0.0250079	0.0123335	0.00183202	0.0100429	0.0209411	0.0118738	0.0337904	0.0407527
T1981	GO_0008193	tRNA guanylyltransferase activity	1	0.0180891	0.00865487	0.007827	0.00423983	0.0115826	0.00883265	0.0272975	0.0374225
T1982	GO_0008194	UDP-glycosyltransferase activity	24	0.0724536	0.045435	0.0198775	0.0560173	0.0560951	0.0463526	0.0780296	0.070517
T1983	GO_0008195	phosphatidate phosphatase activity	3	0.0349651	0.113275	0.0120535	0.0420285	0.143603	0.0631458	0.0407768	0.0679614
T1984	GO_0008198	ferrous iron binding	4	0.0346264	0.0201508	0.00824064	0.0557364	0.0493936	0.0431878	0.0272165	0.0556035
T1985	GO_0008216	spermidine metabolic process	3	0.114515	0.0159527	0.00447212	0.0199829	0.0153826	0.0106711	0.0263969	0.0764195
T1986	GO_0008233	peptidase activity	177	0.128879	0.220736	0.0465596	0.135856	0.10749	0.0735013	0.0470643	0.170922
T1987	GO_0008234	cysteine-type peptidase activity	33	0.0510507	0.0462744	0.0266883	0.046535	0.0493386	0.0593903	0.0532713	0.157701
T1988	GO_0008235	metalloexopeptidase activity	7	0.0968533	0.00864668	0.00781218	0.0159313	0.0100849	0.00499687	0.0448355	0.465861
T1989	GO_0008236	serine-type peptidase activity	19	0.0586508	0.0789622	0.1264	0.0502094	0.0558406	0.0513537	0.0299801	0.0667739
T1990	GO_0008237	metallopeptidase activity	42	0.104779	0.335897	0.111811	0.109174	0.372409	0.225214	0.0997733	0.0896129
T1991	GO_0008238	exopeptidase activity	26	0.355549	0.0846208	0.0336957	0.0734529	0.105934	0.077479	0.107894	0.134734
T1992	GO_0008239	dipeptidyl-peptidase activity	2	0.129062	0.0201509	0.01705	0.0191449	0.0145706	0.0125258	0.0272058	0.0606093
T1993	GO_0008242	omega peptidase activity	4	0.0354753	0.082333	0.0151832	0.0647548	0.0204075	0.00928462	0.0251988	0.0321725
T1994	GO_0008250	oligosaccharyltransferase complex	9	0.0464796	0.0559585	0.0216029	0.018506	0.0281388	0.0235717	0.0376538	0.0698278
T1995	GO_0008251	tRNA-specific adenosine deaminase activity	3	0.0443029	0.00634871	0.0180245	0.0102411	0.0239448	0.0156339	0.0356566	0.0478636
T1996	GO_0008252	nucleotidase activity	3	0.0195554	0.157774	0.00579695	0.0120275	0.0138645	0.0103765	0.025892	0.0731952
T1997	GO_0008262	#N/A	2	0.0187448	0.0168351	0.0028227	0.00468184	0.0198466	0.00882475	0.0282099	0.0480646
T1998	GO_0008266	poly(U) RNA binding	3	0.0274814	0.0149369	0.00660433	0.021874	0.0416993	0.03377	0.0380011	0.0418318
[truncated: 3,126 more rows]

## Sheet: p-values_RF
Ontotype number	GO	Description	term size	YPD	Benomyl	Copper	HU	Caf40	Caf50	NaCl_15M	Gal
T0	GO_0000001	mitochondrion inheritance	18	0.417822	0.10099	0.449505	0.0554455	0.508911	0.390099	0.752475	0.251485
T1	GO_0000002	mitochondrial genome maintenance	28	0.768317	0.516832	0.562376	0.580198	0.116832	0.772277	0.475248	0.483168
T2	GO_0000003	reproduction	427	0.617822	0.592079	0.156436	0.469307	0.156436	0.19802	0.655446	0.582178
T3	GO_0000006	high-affinity zinc uptake transmembrane transporter activity	1	0.217822	0.0574257	0.669307	0.429703	0.0376238	0.0277228	0.758416	0.562376
T4	GO_0000007	low-affinity zinc ion transmembrane transporter activity	1	0.90099	0.716832	0.342574	0.49505	0.679208	0.679208	0.120792	0.184158
T5	GO_0000009	alpha-1,6-mannosyltransferase activity	9	0.328713	0.128713	0.59604	0.762376	0.0653465	0.0118812	0.613861	0.653465
T6	GO_0000010	trans-hexaprenyltranstransferase activity	1	0.146535	0.0871287	0.00990099	0.186139	0.350495	0.372277	0.140594	0.39604
T7	GO_0000011	vacuole inheritance	13	0.176238	0.661386	0.627723	0.687129	0.170297	0.241584	0.645545	0.184158
T8	GO_0000014	single-stranded DNA endodeoxyribonuclease activity	7	0.70297	0.20198	0.40198	0.178218	0.0811881	0.20396	0.70099	0.788119
T9	GO_0000015	phosphopyruvate hydratase complex	3	1	1	1	1	1	1	1	1
T10	GO_0000017	alpha-glucoside transport	4	1	1	1	1	1	1	1	1
T11	GO_0000018	regulation of DNA recombination	18	0.237624	0.374257	0.50099	0.160396	0.722772	0.657426	0.461386	0.118812
T12	GO_0000019	regulation of mitotic recombination	5	0.948515	0.392079	0.162376	0.544554	0.19604	0.716832	0.728713	0.205941
T13	GO_0000022	mitotic spindle elongation	8	0.811881	0.316832	0.716832	0.350495	0.114851	0.174257	0.560396	0.358416
T14	GO_0000023	maltose metabolic process	14	1	1	1	1	1	1	1	1
T15	GO_0000025	maltose catabolic process	3	1	1	1	1	1	1	1	1
T16	GO_0000026	alpha-1,2-mannosyltransferase activity	5	0.386139	0.0217822	0.738614	0.576238	0.029703	0.0158416	0.615842	0.605941
T17	GO_0000027	ribosomal large subunit assembly	32	0.392079	0.10495	0.116832	0.467327	0.19802	0.144554	0.279208	0.0811881
T18	GO_0000028	ribosomal small subunit assembly	15	0.556436	0.152475	0.760396	0.231683	0.162376	0.128713	0.237624	0.588119
T19	GO_0000030	mannosyltransferase activity	44	0.655446	0.164356	0.526733	0.570297	0.312871	0.320792	0.659406	0.158416
T20	GO_0000031	mannosylphosphate transferase activity	1	0.411881	0.518812	0.310891	0.49901	0.130693	0.184158	0.726733	0.346535
T21	GO_0000032	cell wall mannoprotein biosynthetic process	12	0.475248	0.0792079	0.49703	0.633663	0.148515	0.0178218	0.59802	0.447525
T22	GO_0000033	alpha-1,3-mannosyltransferase activity	5	0.388119	0.631683	0.653465	0.257426	0.552475	0.483168	0.160396	0.205941
T23	GO_0000034	adenine deaminase activity	1	1	1	1	1	1	1	1	1
T24	GO_0000036	ACP phosphopantetheine attachment site binding involved in fatty acid biosynthetic process	2	0.809901	0.108911	0.485149	0.621782	0.0574257	0.0950495	0.443564	0.685149
T25	GO_0000038	very long-chain fatty acid metabolic process	1	0.578218	0.251485	0.0653465	0.762376	0.126733	0.130693	0.0554455	0.651485
T26	GO_0000040	low-affinity iron ion transmembrane transport	1	0.350495	0.156436	0.00990099	0.0178218	0.669307	0.142574	0.378218	0.766337
T27	GO_0000041	transition metal ion transport	45	0.378218	0.19802	0.20198	0.390099	0.746535	0.548515	0.112871	0.269307
T28	GO_0000042	protein targeting to Golgi	2	0.134653	0.144554	0.687129	0.0237624	0.168317	0.257426	0.69703	0.0910891
T29	GO_0000045	autophagosome assembly	12	0.875248	0.318812	0.118812	0.138614	0.512871	0.619802	0.19604	0.677228
T30	GO_0000046	#N/A	2	0.477228	0.344554	0.162376	0.160396	0.780198	0.619802	0.451485	0.560396
T31	GO_0000048	peptidyltransferase activity	2	0.522772	0.780198	0.754455	0.483168	0.156436	0.342574	0.348515	0.287129
T32	GO_0000049	tRNA binding	17	0.768317	0.172277	0.471287	0.29505	0.718812	0.423762	0.225743	0.267327
T33	GO_0000050	urea cycle	4	0.528713	0.641584	0.433663	0.544554	0.726733	0.360396	0.778218	0.283168
T34	GO_0000052	citrulline metabolic process	1	1	1	1	1	1	1	1	1
T35	GO_0000053	argininosuccinate metabolic process	1	1	1	1	1	1	1	1	1
T36	GO_0000054	ribosomal subunit export from nucleus	34	0.748515	0.140594	0.669307	0.423762	0.491089	0.516832	0.409901	0.275248
T37	GO_0000055	ribosomal large subunit export from nucleus	20	0.930693	0.380198	0.215842	0.419802	0.352475	0.590099	0.605941	0.332673
T38	GO_0000056	ribosomal small subunit export from nucleus	7	0.308911	0.148515	0.20396	0.120792	0.255446	0.124752	0.110891	0.338614
T39	GO_0000060	protein import into nucleus, translocation	1	1	1	1	1	1	1	1	1
T40	GO_0000062	fatty-acyl-CoA binding	1	1	1	1	1	1	1	1	1
T41	GO_0000064	L-ornithine transmembrane transporter activity	1	0.0534653	0.429703	0.415842	0.522772	0.657426	0.138614	0.617822	0.405941
T42	GO_0000066	mitochondrial ornithine transport	1	0.118812	0.645545	0.778218	0.405941	0.544554	0.548515	0.617822	0.59604
T43	GO_0000070	mitotic sister chromatid segregation	49	0.190099	0.50495	0.445545	0.673267	0.712871	0.70297	0.605941	0.481188
T44	GO_0000075	cell cycle checkpoint	47	0.849505	0.724752	0.776238	0.271287	0.69901	0.8	0.710891	0.722772
T45	GO_0000076	DNA replication checkpoint	4	0.122772	0.683168	0.562376	0.188119	0.205941	0.542574	0.493069	0.413861
T46	GO_0000077	DNA damage checkpoint	19	0.780198	0.50099	0.429703	0.776238	0.49901	0.514851	0.435644	0.687129
T47	GO_0000078	#N/A	2	0.217822	0.372277	0.184158	0.352475	0.712871	0.364356	0.720792	0.358416
T48	GO_0000079	regulation of cyclin-dependent protein serine/threonine kinase activity	26	0.853465	0.310891	0.140594	0.0613861	0.756436	0.677228	0.0376238	0.350495
T49	GO_0000080	mitotic G1 phase	20	0.138614	0.281188	0.20396	0.786139	0.607921	0.421782	0.0415842	0.790099
T50	GO_0000082	G1/S transition of mitotic cell cycle	27	0.538614	0.544554	0.136634	0.358416	0.669307	0.748515	0.637624	0.0118812
T51	GO_0000083	regulation of transcription involved in G1/S transition of mitotic cell cycle	6	0.427723	0.156436	0.356436	0.730693	0.766337	0.130693	0.50099	0.756436
T52	GO_0000084	mitotic S phase	11	0.237624	0.0356436	0.334653	0.00990099	0.140594	0.291089	0.271287	0.380198
T53	GO_0000086	G2/M transition of mitotic cell cycle	30	0.718812	0.186139	0.447525	0.522772	0.128713	0.164356	0.354455	0.726733
T54	GO_0000087	mitotic M phase	186	0.849505	0.437624	0.449505	0.508911	0.69505	0.433663	0.425743	0.178218
T55	GO_0000090	mitotic anaphase	6	0.0653465	0.0435644	0.0811881	0.142574	0.162376	0.524752	0.79802	0.132673
T56	GO_0000092	mitotic anaphase B	5	0.332673	0.322772	0.574257	0.136634	0.669307	0.419802	0.744554	0.148515
T57	GO_0000095	S-adenosyl-L-methionine transmembrane transporter activity	2	0.706931	0.380198	0.158416	0.631683	0.136634	0.112871	0.752475	0.560396
T58	GO_0000096	sulfur amino acid metabolic process	46	0.940594	0.19802	0.138614	0.354455	0.49901	0.720792	0.122772	0.8
T59	GO_0000097	sulfur amino acid biosynthetic process	35	0.239604	0.209901	0.0970297	0.122772	0.770297	0.405941	0.346535	0.150495
T60	GO_0000098	sulfur amino acid catabolic process	3	1	1	1	1	1	1	1	1
T61	GO_0000099	sulfur amino acid transmembrane transporter activity	5	0.720792	0.538614	0.530693	0.473267	0.8	0.730693	0.269307	0.407921
T62	GO_0000100	S-methylmethionine transmembrane transporter activity	1	0.687129	0.487129	0.479208	0.584158	0.2	0.122772	0.227723	0.532673
T63	GO_0000101	sulfur amino acid transport	2	0.162376	0.611881	0.215842	0.253465	0.362376	0.344554	0.629703	0.318812
T64	GO_0000102	L-methionine secondary active transmembrane transporter activity	1	0.0732673	0.49703	0.627723	0.566337	0.425743	0.384158	0.427723	0.506931
T65	GO_0000103	sulfate assimilation	10	0.0574257	0.110891	0.332673	0.164356	0.148515	0.293069	0.49505	0.277228
T66	GO_0000104	succinate dehydrogenase activity	9	0.178218	0.386139	0.132673	0.136634	0.760396	0.693069	0.247525	0.106931
T67	GO_0000105	histidine biosynthetic process	9	0.59604	0.029703	0.744554	0.708911	0.146535	0.128713	0.221782	0.528713
T68	GO_0000107	imidazoleglycerol-phosphate synthase activity	1	0.742574	0.227723	0.138614	0.50099	0.714851	0.457426	0.778218	0.390099
T69	GO_0000109	nucleotide-excision repair complex	21	0.738614	0.20198	0.142574	0.148515	0.126733	0.20198	0.350495	0.736634
T70	GO_0000110	nucleotide-excision repair factor 1 complex	3	0.663366	0.0356436	0.283168	0.445545	0.182178	0.142574	0.738614	0.372277
T71	GO_0000111	nucleotide-excision repair factor 2 complex	3	0.873267	0.162376	0.180198	0.774257	0.322772	0.386139	0.336634	0.235644
T72	GO_0000112	nucleotide-excision repair factor 3 complex	7	0.546535	0.655446	0.584158	0.356436	0.168317	0.114851	0.489109	0.352475
T73	GO_0000113	nucleotide-excision repair factor 4 complex	3	0.148515	0.574257	0.790099	0.374257	0.316832	0.449505	0.748515	0.794059
T74	GO_0000114	#N/A	9	0.512871	0.683168	0.431683	0.283168	0.162376	0.172277	0.364356	0.786139
T75	GO_0000115	#N/A	2	0.566337	0.0237624	0.132673	0.243564	0.372277	0.764356	0.122772	0.342574
T76	GO_0000117	regulation of transcription involved in G2/M transition of mitotic cell cycle	3	0.964356	0.207921	0.685149	0.641584	0.188119	0.413861	0.039604	0.0970297
T77	GO_0000118	histone deacetylase complex	33	0.671287	0.237624	0.437624	0.227723	0.451485	0.144554	0.776238	0.449505
T78	GO_0000120	RNA polymerase I transcription factor complex	8	0.493069	0.784158	0.213861	0.722772	0.394059	0.685149	0.405941	0.782178
T79	GO_0000121	glycerol-1-phosphatase activity	2	0.423762	0.152475	0.770297	0.679208	0.235644	0.194059	0.249505	0.30495
T80	GO_0000122	negative regulation of transcription from RNA polymerase II promoter	84	0.491089	0.467327	0.560396	0.538614	0.742574	0.794059	0.607921	0.184158
T81	GO_0000123	histone acetyltransferase complex	45	0.756436	0.166337	0.162376	0.50099	0.483168	0.558416	0.265347	0.0673267
T82	GO_0000124	SAGA complex	20	0.689109	0.0178218	0.308911	0.710891	0.544554	0.655446	0.146535	0.774257
T83	GO_0000126	transcription factor TFIIIB complex	3	0.166337	0.691089	0.306931	0.358416	0.552475	0.110891	0.257426	0.526733
T84	GO_0000127	transcription factor TFIIIC complex	6	0.267327	0.459406	0.253465	0.750495	0.552475	0.49703	0.152475	0.425743
T85	GO_0000128	flocculation	6	0.532673	0.00990099	0.59802	0.639604	0.613861	0.508911	0.162376	0.778218
T86	GO_0000131	incipient cellular bud site	52	0.592079	0.112871	0.156436	0.59802	0.558416	0.207921	0.477228	0.69505
T87	GO_0000132	establishment of mitotic spindle orientation	8	0.807921	0.29703	0.271287	0.267327	0.778218	0.520792	0.277228	0.364356
T88	GO_0000133	polarisome	7	0.613861	0.784158	0.285149	0.746535	0.493069	0.162376	0.649505	0.328713
T89	GO_0000135	#N/A	1	0.948515	0.162376	0.108911	0.152475	0.168317	0.79604	0.136634	0.346535
T90	GO_0000136	alpha-1,6-mannosyltransferase complex	6	0.978218	0.285149	0.265347	0.372277	0.227723	0.308911	0.308911	0.19604
T91	GO_0000137	Golgi cis cisterna	9	0.635644	0.186139	0.166337	0.350495	0.168317	0.338614	0.285149	0.69901
T92	GO_0000138	Golgi trans cisterna	1	0.758416	0.588119	0.778218	0.205941	0.354455	0.136634	0.776238	0.425743
T93	GO_0000139	Golgi membrane	133	0.122772	0.259406	0.20198	0.247525	0.350495	0.734653	0.453465	0.219802
T94	GO_0000140	acylglycerone-phosphate reductase activity	1	0.855446	0.235644	0.392079	0.738614	0.750495	0.310891	0.754455	0.675248
T95	GO_0000142	cellular bud neck contractile ring	13	0.516832	0.649505	0.291089	0.269307	0.184158	0.253465	0.394059	0.394059
T96	GO_0000144	cellular bud neck septin ring	9	0.728713	0.152475	0.370297	0.69901	0.536634	0.178218	0.231683	0.271287
T97	GO_0000145	exocyst	8	0.405941	0.364356	0.758416	0.49505	0.318812	0.116832	0.548515	0.4
T98	GO_0000146	microfilament motor activity	5	0.750495	0.59802	0.144554	0.782178	0.148515	0.592079	0.744554	0.346535
T99	GO_0000147	actin cortical patch assembly	13	0.164356	0.188119	0.394059	0.142574	0.251485	0.756436	0.512871	0.566337
T100	GO_0000148	1,3-beta-D-glucan synthase complex	4	0.60396	0.190099	0.182178	0.148515	0.0277228	0.0138614	0.152475	0.219802
T101	GO_0000149	SNARE binding	8	0.184158	0.126733	0.172277	0.49505	0.162376	0.366337	0.479208	0.378218
T102	GO_0000150	recombinase activity	3	0.0534653	0.029703	0.0178218	0.0217822	0.142574	0.164356	0.0178218	0.332673
T103	GO_0000151	ubiquitin ligase complex	64	0.524752	0.60396	0.540594	0.69901	0.760396	0.50297	0.706931	0.457426
T104	GO_0000152	nuclear ubiquitin ligase complex	18	0.245545	0.538614	0.114851	0.388119	0.568317	0.639604	0.421782	0.287129
T105	GO_0000154	rRNA modification	83	0.736634	0.124752	0.29901	0.20396	0.132673	0.263366	0.764356	0.279208
T106	GO_0000155	phosphorelay sensor kinase activity	2	0.6	0.665347	0.249505	0.267327	0.180198	0.766337	0.172277	0.227723
T107	GO_0000156	phosphorelay response regulator activity	4	0.140594	0.485149	0.780198	0.106931	0.261386	0.168317	0.293069	0.572277
T108	GO_0000159	protein phosphatase type 2A complex	5	0.516832	0.382178	0.330693	0.229703	0.261386	0.306931	0.0455446	0.631683
T109	GO_0000160	phosphorelay signal transduction system	6	0.940594	0.782178	0.427723	0.110891	0.590099	0.637624	0.536634	0.261386
T110	GO_0000161	MAPK cascade involved in osmosensory signaling pathway	6	0.211881	0.510891	0.122772	0.130693	0.538614	0.263366	0.162376	0.182178
T111	GO_0000162	tryptophan biosynthetic process	5	0.627723	0.00990099	0.635644	0.667327	0.0237624	0.0455446	0.211881	0.358416
T112	GO_0000164	protein phosphatase type 1 complex	7	0.29901	0.184158	0.124752	0.19604	0.176238	0.79802	0.140594	0.427723
T113	GO_0000165	MAPK cascade	17	0.669307	0.0653465	0.483168	0.390099	0.69505	0.728713	0.376238	0.158416
T114	GO_0000166	nucleotide binding	1019	0.813861	0.386139	0.534653	0.578218	0.0673267	0.164356	0.394059	0.675248
T115	GO_0000169	activation of MAPK activity involved in osmosensory signaling pathway	1	0.162376	0.427723	0.287129	0.441584	0.651485	0.772277	0.794059	0.235644
T116	GO_0000170	sphingosine hydroxylase activity	1	0.247525	0.552475	0.754455	0.142574	0.0594059	0.194059	0.293069	0.415842
T117	GO_0000171	ribonuclease MRP activity	11	0.586139	0.471287	0.0633663	0.110891	0.326733	0.116832	0.322772	0.609901
T118	GO_0000172	ribonuclease MRP complex	11	0.706931	0.766337	0.0693069	0.619802	0.346535	0.324752	0.142574	0.655446
T119	GO_0000173	inactivation of MAPK activity involved in osmosensory signaling pathway	1	0.120792	0.152475	0.780198	0.229703	0.336634	0.126733	0.164356	0.491089
T120	GO_0000175	3'-5'-exoribonuclease activity	10	0.790099	0.0316832	0.0138614	0.247525	0.724752	0.134653	0.039604	0.0118812
T121	GO_0000176	nuclear exosome (RNase complex)	16	0.168317	0.217822	0.130693	0.0514851	0.29901	0.641584	0.138614	0.156436
T122	GO_0000177	cytoplasmic exosome (RNase complex)	11	0.049505	0.364356	0.0138614	0.0237624	0.29703	0.29703	0.114851	0.0950495
T123	GO_0000178	exosome (RNase complex)	17	0.0594059	0.481188	0.174257	0.0455446	0.334653	0.287129	0.136634	0.156436
T124	GO_0000179	rRNA (adenine-N6,N6-)-dimethyltransferase activity	2	0.0990099	0.574257	0.190099	0.188119	0.431683	0.772277	0.766337	0.40396
T125	GO_0000182	rDNA binding	5	0.306931	0.160396	0.0217822	0.0118812	0.342574	0.205941	0.144554	0.70495
T126	GO_0000183	chromatin silencing at rDNA	29	0.621782	0.114851	0.534653	0.384158	0.20396	0.146535	0.605941	0.667327
T127	GO_0000184	nuclear-transcribed mRNA catabolic process, nonsense-mediated decay	27	0.621782	0.166337	0.314851	0.584158	0.170297	0.580198	0.382178	0.237624
T128	GO_0000185	activation of MAPKKK activity	1	0.39604	0.148515	0.762376	0.174257	0.623762	0.647525	0.289109	0.776238
T129	GO_0000186	activation of MAPKK activity	1	0.908911	0.483168	0.625743	0.774257	0.233663	0.437624	0.49703	0.681188
T130	GO_0000187	activation of MAPK activity	2	0.263366	0.0118812	0.231683	0.277228	0.229703	0.308911	0.657426	0.409901
T131	GO_0000188	inactivation of MAPK activity	4	0.372277	0.122772	0.0693069	0.251485	0.116832	0.0891089	0.49901	0.158416
T132	GO_0000200	inactivation of MAPK activity involved in cell wall organization or biogenesis	1	1	1	1	1	1	1	1	1
T133	GO_0000208	MAPK import into nucleus involved in osmosensory signaling pathway	1	0.0792079	0.376238	0.766337	0.378218	0.348515	0.30099	0.564356	0.114851
T134	GO_0000209	protein polyubiquitination	23	0.708911	0.718812	0.29901	0.114851	0.665347	0.429703	0.0970297	0.211881
T135	GO_0000210	NAD+ diphosphatase activity	1	0.613861	0.122772	0.316832	0.643564	0.316832	0.368317	0.237624	0.50297
T136	GO_0000213	tRNA-intron endonuclease activity	4	0.150495	0.366337	0.714851	0.265347	0.160396	0.166337	0.318812	0.358416
T137	GO_0000214	tRNA-intron endonuclease complex	4	0.144554	0.716832	0.162376	0.124752	0.168317	0.168317	0.120792	0.344554
T138	GO_0000215	tRNA 2'-phosphotransferase activity	1	0.962376	0.366337	0.0475248	0.0712871	0.0118812	0.0356436	0.388119	0.623762
T139	GO_0000217	DNA secondary structure binding	13	0.661386	0.0376238	0.124752	0.114851	0.132673	0.293069	0.241584	0.320792
T140	GO_0000220	vacuolar proton-transporting V-type ATPase, V0 domain	7	0.570297	0.780198	0.316832	0.334653	0.170297	0.693069	0.609901	0.316832
T141	GO_0000221	vacuolar proton-transporting V-type ATPase, V1 domain	8	0.29703	0.172277	0.0178218	0.128713	0.8	0.60198	0.253465	0.607921
T142	GO_0000224	peptide-N4-(N-acetyl-beta-glucosaminyl)asparagine amidase activity	2	0.869307	0.615842	0.29703	0.760396	0.40396	0.380198	0.540594	0.380198
T143	GO_0000225	N-acetylglucosaminylphosphatidylinositol deacetylase activity	1	0.126733	0.156436	0.718812	0.19802	0.340594	0.310891	0.718812	0.368317
T144	GO_0000226	microtubule cytoskeleton organization	76	0.89703	0.166337	0.433663	0.643564	0.574257	0.663366	0.564356	0.30297
T145	GO_0000227	oxaloacetate secondary active transmembrane transporter activity	1	1	1	1	1	1	1	1	1
T146	GO_0000228	nuclear chromosome	291	0.451485	0.039604	0.665347	0.194059	0.019802	0.188119	0.039604	0.322772
T147	GO_0000235	astral microtubule	9	0.0435644	0.0910891	0.0475248	0.542574	0.039604	0.0455446	0.0415842	0.0316832
T148	GO_0000243	commitment complex	23	0.176238	0.126733	0.186139	0.734653	0.477228	0.782178	0.326733	0.4
T149	GO_0000244	spliceosomal tri-snRNP complex assembly	4	0.833663	0.649505	0.358416	0.049505	0.306931	0.384158	0.019802	0.243564
T150	GO_0000245	spliceosomal complex assembly	19	0.481188	0.312871	0.572277	0.621782	0.564356	0.49505	0.675248	0.168317
T151	GO_0000246	delta24(24-1) sterol reductase activity	1	0.807921	0.766337	0.689109	0.625743	0.485149	0.215842	0.124752	0.766337
T152	GO_0000247	C-8 sterol isomerase activity	1	0.588119	0.481188	0.510891	0.146535	0.281188	0.370297	0.182178	0.120792
T153	GO_0000248	C-5 sterol desaturase activity	1	1	1	1	1	1	1	1	1
T154	GO_0000249	C-22 sterol desaturase activity	1	0.681188	0.435644	0.512871	0.760396	0.336634	0.134653	0.481188	0.609901
T155	GO_0000250	lanosterol synthase activity	1	0.213861	0.342574	0.138614	0.485149	0.706931	0.756436	0.40198	0.00990099
T156	GO_0000252	C-3 sterol dehydrogenase (C-4 sterol decarboxylase) activity	1	1	1	1	1	1	1	1	1
T157	GO_0000253	3-keto sterol reductase activity	1	0.817822	0.205941	0.384158	0.514851	0.134653	0.734653	0.649505	0.225743
T158	GO_0000254	C-4 methylsterol oxidase activity	1	1	1	1	1	1	1	1	1
T159	GO_0000256	allantoin catabolic process	7	0.790099	0.29505	0.411881	0.633663	0.168317	0.180198	0.166337	0.590099
T160	GO_0000257	nitrilase activity	1	1	1	1	1	1	1	1	1
T161	GO_0000262	mitochondrial chromosome	3	0.435644	0.221782	0.229703	0.384158	0.368317	0.162376	0.110891	0.211881
T162	GO_0000266	mitochondrial fission	4	0.881188	0.219802	0.00990099	0.158416	0.188119	0.188119	0.0237624	0.358416
T163	GO_0000267	#N/A	241	0.80198	0.562376	0.409901	0.427723	0.619802	0.558416	0.714851	0.308911
T164	GO_0000268	peroxisome targeting sequence binding	5	0.714851	0.271287	0.168317	0.114851	0.168317	0.110891	0.792079	0.231683
T165	GO_0000271	polysaccharide biosynthetic process	29	0.60198	0.168317	0.19802	0.285149	0.784158	0.605941	0.142574	0.306931
T166	GO_0000272	polysaccharide catabolic process	13	0.534653	0.134653	0.178218	0.542574	0.249505	0.661386	0.651485	0.281188
T167	GO_0000274	mitochondrial proton-transporting ATP synthase, stator stalk	3	0.89703	0.554455	0.049505	0.411881	0.578218	0.50099	0.693069	0.657426
T168	GO_0000275	mitochondrial proton-transporting ATP synthase complex, catalytic core F(1)	5	0.049505	0.526733	0.029703	0.00990099	0.182178	0.560396	0.140594	0.322772
T169	GO_0000276	mitochondrial proton-transporting ATP synthase complex, coupling factor F(o)	12	0.562376	0.144554	0.122772	0.663366	0.762376	0.508911	0.114851	0.233663
T170	GO_0000277	[cytochrome c]-lysine N-methyltransferase activity	1	0.79802	0.443564	0.138614	0.249505	0.376238	0.774257	0.110891	0.134653
T171	GO_0000278	mitotic cell cycle	278	0.223762	0.029703	0.40396	0.635644	0.0712871	0.0613861	0.192079	0.0554455
T172	GO_0000279	M phase	338	0.0316832	0.441584	0.562376	0.271287	0.10099	0.0673267	0.134653	0.213861
T173	GO_0000280	nuclear division	174	0.459406	0.108911	0.49703	0.617822	0.405941	0.247525	0.293069	0.194059
T174	GO_0000281	mitotic cytokinesis	2	0.734653	0.4	0.19604	0.0336634	0.108911	0.138614	0.162376	0.776238
T175	GO_0000282	cellular bud site selection	51	0.720792	0.126733	0.253465	0.39802	0.182178	0.132673	0.443564	0.241584
T176	GO_0000285	1-phosphatidylinositol-3-phosphate 5-kinase activity	1	0.683168	0.568317	0.659406	0.2	0.427723	0.475248	0.453465	0.540594
T177	GO_0000287	magnesium ion binding	50	0.150495	0.146535	0.8	0.689109	0.489109	0.485149	0.50099	0.314851
T178	GO_0000288	nuclear-transcribed mRNA catabolic process, deadenylation-dependent decay	31	0.267327	0.366337	0.30297	0.330693	0.710891	0.469307	0.0217822	0.267327
T179	GO_0000289	nuclear-transcribed mRNA poly(A) tail shortening	11	0.223762	0.528713	0.372277	0.661386	0.609901	0.635644	0.172277	0.489109
T180	GO_0000290	deadenylation-dependent decapping of nuclear-transcribed mRNA	7	0.364356	0.263366	0.136634	0.423762	0.20396	0.144554	0.176238	0.261386
T181	GO_0000293	ferric-chelate reductase activity	8	0.956436	0.661386	0.643564	0.732673	0.289109	0.30099	0.6	0.425743
T182	GO_0000294	nuclear-transcribed mRNA catabolic process, endonucleolytic cleavage-dependent decay	1	0.578218	0.332673	0.740594	0.710891	0.451485	0.112871	0.413861	0.768317
T183	GO_0000295	adenine nucleotide transmembrane transporter activity	1	0.964356	0.0118812	0.70297	0.267327	0.0217822	0.0455446	0.108911	0.344554
T184	GO_0000296	spermine transport	4	0.485149	0.132673	0.180198	0.465347	0.243564	0.792079	0.540594	0.20198
T185	GO_0000297	spermine transmembrane transporter activity	4	0.257426	0.229703	0.142574	0.750495	0.372277	0.564356	0.489109	0.223762
T186	GO_0000298	endopolyphosphatase activity	2	0.269307	0.360396	0.219802	0.144554	0.192079	0.291089	0.194059	0.461386
T187	GO_0000299	#N/A	4	0.661386	0.782178	0.019802	0.287129	0.0831683	0.0851485	0.659406	0.649505
T188	GO_0000300	#N/A	19	0.538614	0.251485	0.30099	0.409901	0.605941	0.752475	0.180198	0.314851
T189	GO_0000301	retrograde transport, vesicle recycling within Golgi	6	0.152475	0.0514851	0.70495	0.0792079	0.253465	0.431683	0.314851	0.2
T190	GO_0000302	response to reactive oxygen species	13	0.837624	0.572277	0.641584	0.673267	0.794059	0.415842	0.148515	0.332673
T191	GO_0000304	response to singlet oxygen	3	0.805941	0.69901	0.308911	0.186139	0.20396	0.168317	0.554455	0.132673
T192	GO_0000306	extrinsic component of vacuolar membrane	9	0.871287	0.463366	0.126733	0.49505	0.554455	0.665347	0.118812	0.148515
T193	GO_0000307	cyclin-dependent protein kinase holoenzyme complex	17	0.116832	0.617822	0.419802	0.142574	0.578218	0.271287	0.409901	0.572277
T194	GO_0000309	nicotinamide-nucleotide adenylyltransferase activity	2	0.59604	0.279208	0.514851	0.421782	0.289109	0.108911	0.720792	0.625743
T195	GO_0000310	xanthine phosphoribosyltransferase activity	1	0.425743	0.0693069	0.59802	0.758416	0.00990099	0.00990099	0.384158	0.752475
T196	GO_0000316	sulfite transport	2	0.473267	0.512871	0.0435644	0.483168	0.267327	0.485149	0.708911	0.130693
T197	GO_0000319	sulfite transmembrane transporter activity	1	0.186139	0.546535	0.0455446	0.633663	0.182178	0.437624	0.277228	0.572277
T198	GO_0000321	re-entry into mitotic cell cycle after pheromone arrest	1	0.455446	0.207921	0.120792	0.243564	0.475248	0.568317	0.445545	0.708911
T199	GO_0000324	fungal-type vacuole	214	0.825743	0.0178218	0.419802	0.786139	0.0217822	0.0435644	0.586139	0.590099
T200	GO_0000328	fungal-type vacuole lumen	12	0.350495	0.049505	0.554455	0.245545	0.146535	0.344554	0.49703	0.19604
T201	GO_0000329	fungal-type vacuole membrane	125	0.962376	0.388119	0.194059	0.738614	0.744554	0.435644	0.552475	0.342574
T202	GO_0000332	template for synthesis of G-rich strand of telomere DNA activity	1	1	1	1	1	1	1	1	1
T203	GO_0000333	telomerase catalytic core complex	2	0.132673	0.0316832	0.637624	0.209901	0.144554	0.0237624	0.142574	0.114851
T204	GO_0000334	3-hydroxyanthranilate 3,4-dioxygenase activity	1	1	1	1	1	1	1	1	1
T205	GO_0000339	RNA cap binding	2	0.0732673	0.134653	0.00990099	0.158416	0.223762	0.108911	0.19604	0.463366
T206	GO_0000346	transcription export complex	7	0.954455	0.150495	0.156436	0.386139	0.205941	0.166337	0.679208	0.356436
T207	GO_0000348	mRNA branch site recognition	1	0.885149	0.619802	0.447525	0.378218	0.776238	0.136634	0.192079	0.0277228
T208	GO_0000349	generation of catalytic spliceosome for first transesterification step	6	0.30297	0.285149	0.2	0.134653	0.116832	0.332673	0.534653	0.776238
T209	GO_0000350	generation of catalytic spliceosome for second transesterification step	7	0.69505	0.126733	0.564356	0.269307	0.150495	0.174257	0.631683	0.487129
T210	GO_0000354	cis assembly of pre-catalytic spliceosome	2	0.982178	0.172277	0.724752	0.564356	0.463366	0.273267	0.358416	0.176238
T211	GO_0000372	Group I intron splicing	8	0.99604	0.768317	0.647525	0.271287	0.338614	0.742574	0.728713	0.356436
T212	GO_0000373	Group II intron splicing	1	0.986139	0.255446	0.665347	0.665347	0.386139	0.116832	0.219802	0.780198
T213	GO_0000375	RNA splicing, via transesterification reactions	100	0.463366	0.170297	0.611881	0.415842	0.386139	0.419802	0.348515	0.217822
T214	GO_0000377	RNA splicing, via transesterification reactions with bulged adenosine as nucleophile	93	0.483168	0.186139	0.209901	0.794059	0.546535	0.784158	0.469307	0.342574
T215	GO_0000379	tRNA-type intron splice site recognition and cleavage	4	0.261386	0.229703	0.39802	0.346535	0.146535	0.122772	0.643564	0.233663
T216	GO_0000384	first spliceosomal transesterification activity	12	0.960396	0.188119	0.59802	0.324752	0.413861	0.30297	0.483168	0.170297
T217	GO_0000386	second spliceosomal transesterification activity	14	0.518812	0.122772	0.465347	0.70297	0.144554	0.178218	0.720792	0.334653
T218	GO_0000387	spliceosomal snRNP assembly	5	0.639604	0.140594	0.243564	0.0831683	0.30297	0.716832	0.289109	0.271287
T219	GO_0000388	spliceosome conformational change to release U4 (or U4atac) and U1 (or U11)	4	0.780198	0.114851	0.166337	0.362376	0.152475	0.205941	0.506931	0.20396
T220	GO_0000389	mRNA 3'-splice site recognition	4	0.910891	0.223762	0.621782	0.647525	0.184158	0.724752	0.530693	0.718812
T221	GO_0000390	spliceosomal complex disassembly	2	0.877228	0.148515	0.445545	0.657426	0.4	0.192079	0.144554	0.186139
T222	GO_0000393	spliceosomal conformational changes to generate catalytic conformation	17	0.215842	0.126733	0.30495	0.667327	0.386139	0.338614	0.382178	0.372277
T223	GO_0000395	mRNA 5'-splice site recognition	4	1	1	1	1	1	1	1	1
T224	GO_0000398	mRNA splicing, via spliceosome	92	0.722772	0.429703	0.536634	0.30297	0.669307	0.247525	0.473267	0.275248
T225	GO_0000399	cellular bud neck septin structure	13	0.649505	0.394059	0.467327	0.429703	0.427723	0.8	0.671287	0.489109
T226	GO_0000400	four-way junction DNA binding	6	0.877228	0.344554	0.322772	0.752475	0.437624	0.748515	0.491089	0.029703
T227	GO_0000403	Y-form DNA binding	3	0.267327	0.122772	0.687129	0.29703	0.114851	0.172277	0.150495	0.108911
T228	GO_0000404	heteroduplex DNA loop binding	5	0.980198	0.136634	0.160396	0.178218	0.134653	0.30297	0.617822	0.0930693
T229	GO_0000406	double-strand/single-strand DNA junction binding	2	0.0574257	0.118812	0.316832	0.144554	0.348515	0.162376	0.762376	0.126733
T230	GO_0000407	pre-autophagosomal structure	30	0.0356436	0.0930693	0.0891089	0.122772	0.570297	0.770297	0.130693	0.154455
T231	GO_0000408	EKC/KEOPS complex	5	0.219802	0.592079	0.320792	0.659406	0.665347	0.370297	0.619802	0.491089
T232	GO_0000411	positive regulation of transcription by galactose	7	0.90495	0.530693	0.271287	0.112871	0.647525	0.611881	0.746535	0.788119
T233	GO_0000412	histone peptidyl-prolyl isomerization	2	0.871287	0.184158	0.154455	0.409901	0.132673	0.152475	0.223762	0.30099
T234	GO_0000413	protein peptidyl-prolyl isomerization	17	0.516832	0.122772	0.138614	0.312871	0.138614	0.19604	0.574257	0.526733
T235	GO_0000414	regulation of histone H3-K36 methylation	2	0.728713	0.673267	0.366337	0.312871	0.148515	0.124752	0.394059	0.534653
T236	GO_0000415	negative regulation of histone H3-K36 methylation	1	0.221782	0.560396	0.477228	0.734653	0.720792	0.356436	0.417822	0.144554
T237	GO_0000417	HIR complex	4	0.356436	0.413861	0.522772	0.508911	0.170297	0.372277	0.259406	0.10297
T238	GO_0000421	autophagosome membrane	1	1	1	1	1	1	1	1	1
T239	GO_0000422	mitophagy	28	0.893069	0.392079	0.570297	0.245545	0.249505	0.671287	0.152475	0.0712871
T240	GO_0000428	DNA-directed RNA polymerase complex	33	0.29901	0.174257	0.0693069	0.154455	0.233663	0.8	0.310891	0.168317
T241	GO_0000429	carbon catabolite regulation of transcription from RNA polymerase II promoter	17	0.780198	0.512871	0.457426	0.794059	0.651485	0.164356	0.205941	0.641584
T242	GO_0000430	regulation of transcription from RNA polymerase II promoter by glucose	7	0.817822	0.386139	0.287129	0.251485	0.170297	0.665347	0.518812	0.257426
T243	GO_0000432	positive regulation of transcription from RNA polymerase II promoter by glucose	1	0.20198	0.152475	0.152475	0.192079	0.687129	0.661386	0.457426	0.70495
T244	GO_0000433	negative regulation of transcription from RNA polymerase II promoter by glucose	6	0.992079	0.790099	0.122772	0.60396	0.150495	0.687129	0.790099	0.617822
T245	GO_0000435	positive regulation of transcription from RNA polymerase II promoter by galactose	4	0.530693	0.453465	0.20396	0.140594	0.611881	0.524752	0.19802	0.237624
T246	GO_0000436	carbon catabolite activation of transcription from RNA polymerase II promoter	11	0.308911	0.764356	0.287129	0.194059	0.465347	0.60396	0.0891089	0.70495
T247	GO_0000439	core TFIIH complex	7	0.766337	0.710891	0.118812	0.170297	0.518812	0.326733	0.0475248	0.366337
T248	GO_0000445	THO complex part of transcription export complex	4	0.455446	0.592079	0.562376	0.180198	0.362376	0.477228	0.328713	0.271287
T249	GO_0000446	nucleoplasmic THO complex	4	0.570297	0.732673	0.419802	0.114851	0.132673	0.318812	0.60396	0.253465
T250	GO_0000447	endonucleolytic cleavage in ITS1 to separate SSU-rRNA from 5.8S rRNA and LSU-rRNA from tricistronic rRNA transcript (SSU-rRNA, 5.8S rRNA, LSU-rRNA)	42	0.550495	0.663366	0.328713	0.235644	0.627723	0.734653	0.132673	0.742574
T251	GO_0000448	cleavage in ITS2 between 5.8S rRNA and LSU-rRNA of tricistronic rRNA transcript (SSU-rRNA, 5.8S rRNA, LSU-rRNA)	1	0.861386	0.0138614	0.110891	0.124752	0.0910891	0.142574	0.194059	0.221782
T252	GO_0000455	enzyme-directed rRNA pseudouridine synthesis	1	0.649505	0.160396	0.716832	0.0732673	0.146535	0.247525	0.190099	0.653465
T253	GO_0000459	exonucleolytic trimming involved in rRNA processing	16	0.178218	0.19604	0.190099	0.20396	0.20198	0.29703	0.118812	0.50099
T254	GO_0000460	maturation of 5.8S rRNA	73	0.722772	0.265347	0.538614	0.510891	0.59604	0.689109	0.253465	0.768317
T255	GO_0000461	endonucleolytic cleavage to generate mature 3'-end of SSU-rRNA from (SSU-rRNA, 5.8S rRNA, LSU-rRNA)	4	1	1	1	1	1	1	1	1
T256	GO_0000462	maturation of SSU-rRNA from tricistronic rRNA transcript (SSU-rRNA, 5.8S rRNA, LSU-rRNA)	72	0.661386	0.489109	0.536634	0.661386	0.249505	0.746535	0.277228	0.580198
T257	GO_0000463	maturation of LSU-rRNA from tricistronic rRNA transcript (SSU-rRNA, 5.8S rRNA, LSU-rRNA)	20	0.59802	0.162376	0.255446	0.611881	0.79604	0.643564	0.728713	0.40396
T258	GO_0000464	endonucleolytic cleavage in ITS1 upstream of 5.8S rRNA from tricistronic rRNA transcript (SSU-rRNA, 5.8S rRNA, LSU-rRNA)	1	0.845545	0.20198	0.524752	0.0851485	0.271287	0.388119	0.259406	0.724752
T259	GO_0000465	exonucleolytic trimming to generate mature 5'-end of 5.8S rRNA from tricistronic rRNA transcript (SSU-rRNA, 5.8S rRNA, LSU-rRNA)	1	0.378218	0.112871	0.138614	0.522772	0.673267	0.475248	0.706931	0.20198
T260	GO_0000466	maturation of 5.8S rRNA from tricistronic rRNA transcript (SSU-rRNA, 5.8S rRNA, LSU-rRNA)	72	0.964356	0.784158	0.786139	0.586139	0.607921	0.435644	0.772277	0.4
T261	GO_0000467	exonucleolytic trimming to generate mature 3'-end of 5.8S rRNA from tricistronic rRNA transcript (SSU-rRNA, 5.8S rRNA, LSU-rRNA)	15	0.0316832	0.324752	0.0316832	0.0118812	0.233663	0.19802	0.172277	0.746535
T262	GO_0000469	cleavage involved in rRNA processing	62	0.524752	0.538614	0.8	0.568317	0.639604	0.718812	0.457426	0.572277
T263	GO_0000470	maturation of LSU-rRNA	21	0.883168	0.487129	0.49901	0.762376	0.318812	0.621782	0.540594	0.784158
T264	GO_0000472	endonucleolytic cleavage to generate mature 5'-end of SSU-rRNA from (SSU-rRNA, 5.8S rRNA, LSU-rRNA)	31	0.69901	0.467327	0.0653465	0.710891	0.524752	0.647525	0.594059	0.758416
T265	GO_0000479	endonucleolytic cleavage of tricistronic rRNA transcript (SSU-rRNA, 5.8S rRNA, LSU-rRNA)	43	0.140594	0.643564	0.691089	0.192079	0.526733	0.667327	0.570297	0.461386
T266	GO_0000480	endonucleolytic cleavage in 5'-ETS of tricistronic rRNA transcript (SSU-rRNA, 5.8S rRNA, LSU-rRNA)	28	0.90297	0.489109	0.273267	0.546535	0.550495	0.730693	0.152475	0.269307
T267	GO_0000493	box H/ACA snoRNP assembly	2	0.443564	0.20396	0.164356	0.538614	0.615842	0.180198	0.742574	0.261386
T268	GO_0000494	box C/D snoRNA 3'-end processing	2	0.126733	0.619802	0.257426	0.641584	0.130693	0.118812	0.631683	0.227723
T269	GO_0000495	box H/ACA snoRNA 3'-end processing	1	1	1	1	1	1	1	1	1
T270	GO_0000496	base pairing	373	0.819802	0.740594	0.445545	0.647525	0.530693	0.631683	0.144554	0.738614
T271	GO_0000498	base pairing with RNA	372	0.520792	0.532673	0.770297	0.29505	0.774257	0.679208	0.724752	0.455446
T272	GO_0000500	RNA polymerase I upstream activating factor complex	5	0.217822	0.136634	0.340594	0.0811881	0.437624	0.346535	0.108911	0.609901
T273	GO_0000501	flocculation via cell wall protein-carbohydrate interaction	4	0.845545	0.0178218	0.766337	0.415842	0.40198	0.138614	0.607921	0.578218
T274	GO_0000502	proteasome complex	50	0.669307	0.0851485	0.128713	0.354455	0.140594	0.740594	0.451485	0.679208
T275	GO_0000506	glycosylphosphatidylinositol-N-acetylglucosaminyltransferase (GPI-GnT) complex	6	0.320792	0.122772	0.00990099	0.162376	0.138614	0.354455	0.29505	0.29703
T276	GO_0000702	oxidized base lesion DNA N-glycosylase activity	3	0.916832	0.522772	0.10495	0.213861	0.148515	0.158416	0.188119	0.257426
T277	GO_0000703	oxidized pyrimidine nucleobase lesion DNA N-glycosylase activity	2	0.485149	0.568317	0.148515	0.776238	0.360396	0.277228	0.178218	0.534653
T278	GO_0000706	meiotic DNA double-strand break processing	3	0.667327	0.316832	0.423762	0.50297	0.376238	0.243564	0.372277	0.291089
T279	GO_0000707	meiotic DNA recombinase assembly	5	0.936634	0.194059	0.0376238	0.108911	0.249505	0.772277	0.326733	0.269307
T280	GO_0000709	meiotic joint molecule formation	2	0.285149	0.20198	0.00990099	0.029703	0.20198	0.154455	0.609901	0.287129
T281	GO_0000710	meiotic mismatch repair	7	0.887129	0.184158	0.114851	0.526733	0.154455	0.118812	0.342574	0.0732673
T282	GO_0000712	resolution of meiotic recombination intermediates	3	0.223762	0.762376	0.150495	0.0356436	0.257426	0.320792	0.0217822	0.613861
T283	GO_0000713	meiotic heteroduplex formation	1	0.681188	0.667327	0.338614	0.647525	0.693069	0.473267	0.79604	0.540594
T284	GO_0000715	nucleotide-excision repair, DNA damage recognition	5	0.657426	0.128713	0.49703	0.683168	0.132673	0.134653	0.162376	0.485149
T285	GO_0000719	photoreactive repair	1	1	1	1	1	1	1	1	1
T286	GO_0000721	(R,R)-butanediol dehydrogenase activity	1	0.873267	0.0514851	0.2	0.392079	0.0653465	0.10495	0.108911	0.106931
T287	GO_0000722	telomere maintenance via recombination	8	0.0257426	0.0455446	0.00990099	0.0217822	0.2	0.39604	0.00990099	0.0514851
T288	GO_0000723	telomere maintenance	49	0.752475	0.528713	0.344554	0.239604	0.184158	0.750495	0.623762	0.641584
T289	GO_0000724	double-strand break repair via homologous recombination	36	0.340594	0.382178	0.0851485	0.176238	0.30099	0.467327	0.231683	0.342574
T290	GO_0000725	recombinational repair	41	0.388119	0.720792	0.0693069	0.566337	0.110891	0.150495	0.168317	0.279208
T291	GO_0000726	non-recombinational repair	26	0.110891	0.0178218	0.560396	0.328713	0.184158	0.128713	0.2	0.241584
T292	GO_0000727	double-strand break repair via break-induced replication	24	0.314851	0.451485	0.378218	0.710891	0.19802	0.148515	0.287129	0.360396
T293	GO_0000728	gene conversion at mating-type locus, DNA double-strand break formation	1	0.817822	0.390099	0.639604	0.493069	0.150495	0.0534653	0.778218	0.663366
T294	GO_0000729	DNA double-strand break processing	4	0.465347	0.253465	0.122772	0.249505	0.283168	0.190099	0.552475	0.481188
T295	GO_0000731	DNA synthesis involved in DNA repair	4	0.0336634	0.158416	0.144554	0.617822	0.706931	0.522772	0.330693	0.314851
T296	GO_0000734	gene conversion at mating-type locus, DNA repair synthesis	2	0.631683	0.683168	0.584158	0.79802	0.528713	0.780198	0.49901	0.554455
T297	GO_0000736	double-strand break repair via single-strand annealing, removal of nonhomologous ends	2	0.853465	0.0118812	0.675248	0.388119	0.178218	0.116832	0.360396	0.728713
T298	GO_0000737	DNA catabolic process, endonucleolytic	4	0.629703	0.182178	0.19802	0.754455	0.178218	0.118812	0.0435644	0.354455
T299	GO_0000739	#N/A	7	0.130693	0.316832	0.778218	0.20396	0.253465	0.366337	0.144554	0.108911
T300	GO_0000741	karyogamy	14	0.2	0.479208	0.178218	0.116832	0.445545	0.673267	0.330693	0.0435644
T301	GO_0000742	karyogamy involved in conjugation with cellular fusion	8	0.445545	0.134653	0.0831683	0.346535	0.764356	0.542574	0.49505	0.0217822
T302	GO_0000743	nuclear migration involved in conjugation with cellular fusion	8	0.653465	0.227723	0.152475	0.116832	0.706931	0.245545	0.310891	0.487129
T303	GO_0000746	conjugation	77	0.792079	0.548515	0.0732673	0.457426	0.471287	0.372277	0.750495	0.724752
T304	GO_0000747	conjugation with cellular fusion	76	0.738614	0.475248	0.039604	0.423762	0.530693	0.190099	0.550495	0.744554
T305	GO_0000749	response to pheromone involved in conjugation with cellular fusion	53	0.811881	0.544554	0.318812	0.748515	0.70099	0.617822	0.744554	0.750495
T306	GO_0000750	pheromone-dependent signal transduction involved in conjugation with cellular fusion	24	0.750495	0.639604	0.136634	0.174257	0.154455	0.544554	0.287129	0.782178
T307	GO_0000751	mitotic cell cycle G1 arrest in response to pheromone	2	0.855446	0.429703	0.655446	0.687129	0.360396	0.188119	0.59802	0.481188
T308	GO_0000752	agglutination involved in conjugation with cellular fusion	4	0.170297	0.552475	0.8	0.168317	0.114851	0.205941	0.552475	0.746535
T309	GO_0000753	cell morphogenesis involved in conjugation with cellular fusion	12	0.70297	0.417822	0.4	0.170297	0.566337	0.635644	0.0831683	0.136634
T310	GO_0000754	adaptation of signaling pathway by response to pheromone involved in conjugation with cellular fusion	12	0.69505	0.160396	0.30297	0.374257	0.269307	0.477228	0.431683	0.162376
T311	GO_0000755	cytogamy	6	0.178218	0.483168	0.049505	0.152475	0.760396	0.728713	0.118812	0.190099
T312	GO_0000770	peptide pheromone export	1	0.740594	0.419802	0.465347	0.427723	0.4	0.441584	0.465347	0.546535
T313	GO_0000772	mating pheromone activity	4	1	1	1	1	1	1	1	1
T314	GO_0000773	phosphatidyl-N-methylethanolamine N-methyltransferase activity	1	1	1	1	1	1	1	1	1
T315	GO_0000774	adenyl-nucleotide exchange factor activity	6	0.849505	0.526733	0.475248	0.485149	0.552475	0.542574	0.627723	0.516832
T316	GO_0000775	chromosome, centromeric region	80	0.267327	0.592079	0.352475	0.138614	0.544554	0.617822	0.617822	0.142574
T317	GO_0000776	kinetochore	65	0.558416	0.0752475	0.19802	0.150495	0.574257	0.366337	0.386139	0.251485
T318	GO_0000777	condensed chromosome kinetochore	60	0.0930693	0.380198	0.0712871	0.160396	0.706931	0.306931	0.328713	0.405941
T319	GO_0000778	condensed nuclear chromosome kinetochore	49	0.273267	0.30099	0.742574	0.318812	0.457426	0.493069	0.459406	0.449505
T320	GO_0000779	condensed chromosome, centromeric region	65	0.106931	0.136634	0.247525	0.19604	0.79802	0.722772	0.146535	0.211881
T321	GO_0000780	condensed nuclear chromosome, centromeric region	55	0.0633663	0.285149	0.752475	0.782178	0.441584	0.69901	0.489109	0.683168
T322	GO_0000781	chromosome, telomeric region	51	0.366337	0.687129	0.455446	0.782178	0.132673	0.514851	0.687129	0.344554
T323	GO_0000783	nuclear telomere cap complex	10	0.394059	0.0792079	0.407921	0.176238	0.0178218	0.0455446	0.144554	0.30297
T324	GO_0000784	nuclear chromosome, telomeric region	25	0.310891	0.110891	0.429703	0.213861	0.243564	0.356436	0.8	0.522772
T325	GO_0000785	chromatin	150	0.59802	0.744554	0.407921	0.623762	0.532673	0.570297	0.657426	0.2
T326	GO_0000786	nucleosome	13	0.588119	0.720792	0.368317	0.142574	0.623762	0.287129	0.69703	0.382178
T327	GO_0000788	nuclear nucleosome	11	0.970297	0.592079	0.784158	0.677228	0.550495	0.69703	0.170297	0.675248
T328	GO_0000790	nuclear chromatin	126	0.679208	0.554455	0.691089	0.631683	0.669307	0.483168	0.574257	0.342574
T329	GO_0000792	heterochromatin	15	0.227723	0.40396	0.586139	0.136634	0.217822	0.566337	0.50495	0.69901
T330	GO_0000793	condensed chromosome	119	0.0970297	0.324752	0.794059	0.643564	0.433663	0.491089	0.665347	0.30099
T331	GO_0000794	condensed nuclear chromosome	101	0.487129	0.633663	0.746535	0.19802	0.411881	0.576238	0.160396	0.265347
T332	GO_0000795	synaptonemal complex	9	0.59802	0.631683	0.631683	0.784158	0.49901	0.465347	0.144554	0.691089
T333	GO_0000798	nuclear cohesin complex	5	0.877228	0.314851	0.144554	0.49505	0.271287	0.376238	0.162376	0.00990099
T334	GO_0000799	nuclear condensin complex	6	0.675248	0.362376	0.215842	0.516832	0.293069	0.156436	0.380198	0.0673267
T335	GO_0000800	lateral element	2	0.764356	0.194059	0.194059	0.336634	0.479208	0.318812	0.370297	0.625743
T336	GO_0000802	transverse filament	1	0.354455	0.762376	0.710891	0.506931	0.184158	0.340594	0.142574	0.386139
T337	GO_0000810	diacylglycerol diphosphate phosphatase activity	1	0.00990099	0.184158	0.0415842	0.00990099	0.120792	0.239604	0.00990099	0.679208
T338	GO_0000811	GINS complex	4	0.392079	0.742574	0.546535	0.110891	0.360396	0.190099	0.0792079	0.552475
T339	GO_0000812	Swr1 complex	13	0.318812	0.136634	0.148515	0.174257	0.136634	0.168317	0.229703	0.417822
T340	GO_0000813	ESCRT I complex	4	0.550495	0.205941	0.657426	0.10495	0.144554	0.144554	0.613861	0.283168
T341	GO_0000814	ESCRT II complex	3	0.645545	0.110891	0.0851485	0.134653	0.114851	0.184158	0.629703	0.669307
T342	GO_0000815	ESCRT III complex	4	0.813861	0.0534653	0.354455	0.239604	0.190099	0.132673	0.271287	0.49703
T343	GO_0000817	COMA complex	4	0.0138614	0.291089	0.146535	0.233663	0.126733	0.156436	0.049505	0.0831683
T344	GO_0000818	nuclear MIS12/MIND complex	4	0.253465	0.0534653	0.29901	0.170297	0.346535	0.162376	0.445545	0.340594
T345	GO_0000819	sister chromatid segregation	55	0.584158	0.487129	0.461386	0.784158	0.651485	0.655446	0.677228	0.437624
T346	GO_0000820	regulation of glutamine family amino acid metabolic process	2	0.99604	0.469307	0.433663	0.60198	0.605941	0.110891	0.784158	0.627723
T347	GO_0000821	regulation of arginine metabolic process	1	0.534653	0.449505	0.645545	0.469307	0.235644	0.182178	0.215842	0.249505
T348	GO_0000822	inositol hexakisphosphate binding	2	0.251485	0.629703	0.0178218	0.0356436	0.265347	0.792079	0.184158	0.384158
T349	GO_0000824	inositol tetrakisphosphate 3-kinase activity	1	0.744554	0.710891	0.518812	0.550495	0.382178	0.770297	0.166337	0.712871
T350	GO_0000825	inositol tetrakisphosphate 6-kinase activity	1	0.774257	0.683168	0.356436	0.534653	0.168317	0.360396	0.19604	0.384158
T351	GO_0000827	inositol-1,3,4,5,6-pentakisphosphate kinase activity	2	0.693069	0.754455	0.578218	0.419802	0.158416	0.649505	0.673267	0.219802
T352	GO_0000829	inositol heptakisphosphate kinase activity	2	0.172277	0.489109	0.180198	0.524752	0.172277	0.176238	0.348515	0.70099
T353	GO_0000832	inositol hexakisphosphate 5-kinase activity	2	0.172277	0.732673	0.108911	0.469307	0.154455	0.114851	0.740594	0.566337
T354	GO_0000835	ER ubiquitin ligase complex	11	0.291089	0.431683	0.108911	0.20396	0.205941	0.140594	0.566337	0.582178
T355	GO_0000837	Doa10p ubiquitin ligase complex	6	0.0118812	0.255446	0.0178218	0.0594059	0.120792	0.178218	0.728713	0.69901
T356	GO_0000839	Hrd1p ubiquitin ligase ERAD-L complex	6	0.20198	0.209901	0.691089	0.285149	0.356436	0.120792	0.59802	0.679208
T357	GO_0000900	translation repressor activity, nucleic acid binding	2	0.883168	0.122772	0.764356	0.134653	0.180198	0.142574	0.722772	0.580198
T358	GO_0000902	cell morphogenesis	28	0.540594	0.770297	0.0613861	0.427723	0.643564	0.60396	0.20396	0.340594
T359	GO_0000906	6,7-dimethyl-8-ribityllumazine synthase activity	1	0.776238	0.00990099	0.164356	0.150495	0.154455	0.225743	0.124752	0.360396
T360	GO_0000907	sulfonate dioxygenase activity	1	0.613861	0.30099	0.132673	0.635644	0.477228	0.491089	0.732673	0.722772
T361	GO_0000910	cytokinesis	94	0.958416	0.255446	0.641584	0.631683	0.744554	0.724752	0.467327	0.776238
T362	GO_0000915	actomyosin contractile ring assembly	5	0.673267	0.762376	0.20198	0.261386	0.673267	0.677228	0.150495	0.358416
T363	GO_0000916	actomyosin contractile ring contraction	4	0.271287	0.138614	0.241584	0.0217822	0.164356	0.146535	0.473267	0.219802
T364	GO_0000917	barrier septum assembly	5	0.459406	0.217822	0.0475248	0.124752	0.20198	0.134653	0.150495	0.249505
T365	GO_0000920	cell separation after cytokinesis	14	0.510891	0.344554	0.465347	0.526733	0.457426	0.441584	0.70495	0.160396
T366	GO_0000921	septin ring assembly	7	0.338614	0.0673267	0.174257	0.332673	0.182178	0.192079	0.528713	0.263366
T367	GO_0000922	spindle pole	84	0.766337	0.180198	0.726733	0.669307	0.647525	0.429703	0.20396	0.8
T368	GO_0000928	gamma-tubulin small complex, spindle pole body	3	0.178218	0.336634	0.176238	0.152475	0.178218	0.182178	0.526733	0.0435644
T369	GO_0000932	P-body	28	0.219802	0.0534653	0.136634	0.706931	0.455446	0.685149	0.152475	0.283168
T370	GO_0000936	primary cell septum	1	0.59802	0.20198	0.0376238	0.780198	0.336634	0.413861	0.473267	0.435644
T371	GO_0000938	GARP complex	4	0.453465	0.134653	0.760396	0.293069	0.324752	0.128713	0.441584	0.49703
T372	GO_0000939	condensed chromosome inner kinetochore	3	0.308911	0.590099	0.40396	0.277228	0.362376	0.685149	0.112871	0.221782
T373	GO_0000941	condensed nuclear chromosome inner kinetochore	1	0.0851485	0.354455	0.784158	0.445545	0.754455	0.768317	0.150495	0.607921
T374	GO_0000942	condensed nuclear chromosome outer kinetochore	2	0.453465	0.348515	0.762376	0.158416	0.530693	0.245545	0.176238	0.576238
T375	GO_0000943	retrotransposon nucleocapsid	94	1	1	1	1	1	1	1	1
T376	GO_0000944	base pairing with rRNA	73	1	1	1	1	1	1	1	1
T377	GO_0000951	methionine catabolic process to 3-methylthiopropanol	1	1	1	1	1	1	1	1	1
T378	GO_0000956	nuclear-transcribed mRNA catabolic process	73	0.40198	0.742574	0.491089	0.532673	0.554455	0.530693	0.0455446	0.69505
T379	GO_0000957	mitochondrial RNA catabolic process	2	0.69703	0.306931	0.669307	0.0950495	0.164356	0.156436	0.574257	0.661386
T380	GO_0000958	mitochondrial mRNA catabolic process	1	0.609901	0.445545	0.140594	0.283168	0.124752	0.162376	0.580198	0.706931
T381	GO_0000959	mitochondrial RNA metabolic process	22	0.29901	0.481188	0.20198	0.534653	0.463366	0.760396	0.439604	0.550495
T382	GO_0000963	mitochondrial RNA processing	7	0.762376	0.269307	0.663366	0.269307	0.0752475	0.20198	0.205941	0.580198
T383	GO_0000964	mitochondrial RNA 5'-end processing	1	0.425743	0.621782	0.267327	0.388119	0.730693	0.354455	0.310891	0.332673
T384	GO_0000966	RNA 5'-end processing	33	0.661386	0.518812	0.293069	0.231683	0.526733	0.429703	0.370297	0.685149
T385	GO_0000967	rRNA 5'-end processing	32	0.982178	0.582178	0.306931	0.724752	0.528713	0.516832	0.326733	0.487129
T386	GO_0000972	transcription-dependent tethering of RNA polymerase II gene DNA at nuclear periphery	18	0.611881	0.207921	0.112871	0.588119	0.384158	0.574257	0.643564	0.213861
T387	GO_0000973	posttranscriptional tethering of RNA polymerase II gene DNA at nuclear periphery	16	0.689109	0.320792	0.39802	0.615842	0.489109	0.415842	0.70297	0.049505
T388	GO_0000974	Prp19 complex	10	0.148515	0.334653	0.40396	0.259406	0.633663	0.633663	0.120792	0.372277
T389	GO_0000976	transcription regulatory region sequence-specific DNA binding	65	0.70495	0.534653	0.116832	0.249505	0.370297	0.378218	0.429703	0.790099
T390	GO_0000977	RNA polymerase II regulatory region sequence-specific DNA binding	53	0.990099	0.479208	0.354455	0.174257	0.178218	0.19802	0.19604	0.467327
T391	GO_0000978	RNA polymerase II core promoter proximal region sequence-specific DNA binding	46	0.782178	0.584158	0.49505	0.59802	0.0138614	0.176238	0.659406	0.481188
T392	GO_0000979	RNA polymerase II core promoter sequence-specific DNA binding	2	0.887129	0.0534653	0.770297	0.118812	0.130693	0.116832	0.60198	0.79802
T393	GO_0000980	RNA polymerase II distal enhancer sequence-specific DNA binding	1	0.485149	0.752475	0.176238	0.29703	0.516832	0.582178	0.671287	0.609901
T394	GO_0000981	RNA polymerase II transcription factor activity, sequence-specific DNA binding	395	0.861386	0.39802	0.136634	0.542574	0.360396	0.118812	0.760396	0.443564
T395	GO_0000982	transcription factor activity, RNA polymerase II core promoter proximal region sequence-specific binding	367	0.29703	0.134653	0.0316832	0.734653	0.0851485	0.126733	0.8	0.588119
T396	GO_0000983	transcription factor activity, RNA polymerase II core promoter sequence-specific	18	0.0990099	0.734653	0.449505	0.532673	0.758416	0.570297	0.19604	0.0574257
T397	GO_0000987	core promoter proximal region sequence-specific DNA binding	55	0.936634	0.784158	0.308911	0.356436	0.164356	0.162376	0.158416	0.520792
T398	GO_0000988	transcription factor activity, protein binding	737	0.114851	0.180198	0.255446	0.342574	0.186139	0.376238	0.20198	0.237624
T399	GO_0000989	transcription factor activity, transcription factor binding	137	0.485149	0.60198	0.758416	0.540594	0.265347	0.247525	0.770297	0.59802
T400	GO_0000990	transcription factor activity, core RNA polymerase binding	92	0.50297	0.425743	0.770297	0.411881	0.110891	0.229703	0.649505	0.421782
T401	GO_0000991	transcription factor activity, core RNA polymerase II binding	18	0.675248	0.548515	0.356436	0.669307	0.289109	0.528713	0.178218	0.384158
T402	GO_0000993	RNA polymerase II core binding	10	0.978218	0.172277	0.259406	0.283168	0.352475	0.116832	0.0653465	0.253465
T403	GO_0000994	RNA polymerase III core binding	2	0.174257	0.70495	0.184158	0.142574	0.120792	0.114851	0.19802	0.609901
T404	GO_0000995	transcription factor activity, core RNA polymerase III binding	5	0.962376	0.217822	0.239604	0.532673	0.710891	0.437624	0.39802	0.342574
T405	GO_0000996	core DNA-dependent RNA polymerase binding promoter specificity activity	66	0.817822	0.512871	0.150495	0.184158	0.158416	0.613861	0.647525	0.673267
T406	GO_0001002	RNA polymerase III type 1 promoter sequence-specific DNA binding	1	0.821782	0.467327	0.0514851	0.0118812	0.130693	0.269307	0.192079	0.473267
T407	GO_0001010	transcription factor activity, sequence-specific DNA binding transcription factor recruiting	12	0.0732673	0.039604	0.019802	0.0435644	0.348515	0.164356	0.049505	0.112871
T408	GO_0001012	RNA polymerase II regulatory region DNA binding	55	0.99802	0.732673	0.174257	0.275248	0.366337	0.110891	0.786139	0.552475
T409	GO_0001013	RNA polymerase I regulatory region DNA binding	5	0.30099	0.186139	0.0792079	0.728713	0.566337	0.50099	0.522772	0.623762
T410	GO_0001015	snoRNA transcription from an RNA polymerase II promoter	4	0.227723	0.0435644	0.158416	0.0356436	0.0554455	0.170297	0.0138614	0.178218
T411	GO_0001016	RNA polymerase III regulatory region DNA binding	2	0.908911	0.223762	0.178218	0.0534653	0.360396	0.140594	0.0237624	0.142574
T412	GO_0001026	TFIIIB-type transcription factor activity	4	0.324752	0.788119	0.231683	0.338614	0.146535	0.641584	0.142574	0.243564
T413	GO_0001042	RNA polymerase I core binding	1	0.0554455	0.732673	0.568317	0.334653	0.324752	0.758416	0.578218	0.742574
T414	GO_0001046	core promoter sequence-specific DNA binding	4	0.542574	0.340594	0.633663	0.19802	0.6	0.219802	0.378218	0.568317
T415	GO_0001067	regulatory region nucleic acid binding	72	0.99604	0.734653	0.619802	0.572277	0.120792	0.752475	0.605941	0.623762
T416	GO_0001068	transcription regulatory region RNA binding	2	0.946535	0.621782	0.508911	0.607921	0.116832	0.784158	0.138614	0.685149
T417	GO_0001071	nucleic acid binding transcription factor activity	2044	0.314851	0.328713	0.245545	0.146535	0.512871	0.328713	0.00990099	0.29703
T418	GO_0001073	transcription antitermination factor activity, DNA binding	1	0.891089	0.79604	0.744554	0.732673	0.453465	0.267327	0.186139	0.281188
T419	GO_0001075	transcription factor activity, RNA polymerase II core promoter sequence-specific binding involved in preinitiation complex assembly	16	0.176238	0.607921	0.116832	0.219802	0.534653	0.633663	0.118812	0.172277
T420	GO_0001076	transcription factor activity, RNA polymerase II transcription factor binding	74	0.982178	0.433663	0.142574	0.467327	0.708911	0.566337	0.667327	0.508911
T421	GO_0001077	transcriptional activator activity, RNA polymerase II core promoter proximal region sequence-specific binding	40	0.946535	0.481188	0.641584	0.677228	0.213861	0.247525	0.550495	0.29505
T422	GO_0001078	transcriptional repressor activity, RNA polymerase II core promoter proximal region sequence-specific binding	14	0.568317	0.69505	0.780198	0.0653465	0.150495	0.308911	0.160396	0.279208
T423	GO_0001079	nitrogen catabolite regulation of transcription from RNA polymerase II promoter	5	0.722772	0.556436	0.708911	0.613861	0.455446	0.724752	0.621782	0.146535
T424	GO_0001080	nitrogen catabolite activation of transcription from RNA polymerase II promoter	3	0.637624	0.20396	0.176238	0.186139	0.540594	0.546535	0.128713	0.0455446
T425	GO_0001081	nitrogen catabolite repression of transcription from RNA polymerase II promoter	1	0.788119	0.225743	0.744554	0.556436	0.390099	0.20198	0.29901	0.233663
T426	GO_0001082	transcription factor activity, RNA polymerase I transcription factor binding	5	0.275248	0.493069	0.209901	0.439604	0.710891	0.477228	0.415842	0.532673
T427	GO_0001083	transcription factor activity, RNA polymerase II basal transcription factor binding	19	0.550495	0.194059	0.687129	0.40396	0.540594	0.645545	0.514851	0.372277
T428	GO_0001084	transcription factor activity, TFIID-class binding	2	0.708911	0.10495	0.479208	0.166337	0.110891	0.778218	0.645545	0.362376
T429	GO_0001085	RNA polymerase II transcription factor binding	29	0.192079	0.50495	0.40396	0.683168	0.615842	0.433663	0.0891089	0.0376238
T430	GO_0001089	transcription factor activity, TFIIF-class transcription factor binding	2	0.441584	0.340594	0.441584	0.69505	0.358416	0.205941	0.786139	0.310891
T431	GO_0001091	RNA polymerase II basal transcription factor binding	3	0.582178	0.659406	0.415842	0.643564	0.60198	0.590099	0.19802	0.328713
T432	GO_0001093	TFIIB-class transcription factor binding	1	0.689109	0.312871	0.419802	0.146535	0.160396	0.142574	0.174257	0.661386
T433	GO_0001094	TFIID-class transcription factor binding	1	0.154455	0.221782	0.665347	0.114851	0.245545	0.394059	0.233663	0.281188
T434	GO_0001095	TFIIE-class transcription factor binding	1	0.847525	0.584158	0.0118812	0.510891	0.221782	0.675248	0.613861	0.221782
T435	GO_0001097	TFIIH-class transcription factor binding	2	0.421782	0.748515	0.380198	0.60198	0.653465	0.449505	0.0257426	0.019802
T436	GO_0001099	basal RNA polymerase II transcription machinery binding	13	0.574257	0.358416	0.782178	0.59604	0.215842	0.522772	0.0950495	0.039604
T437	GO_0001100	negative regulation of exit from mitosis	4	0.374257	0.782178	0.148515	0.178218	0.728713	0.572277	0.144554	0.570297
T438	GO_0001101	response to acid chemical	11	0.968317	0.241584	0.653465	0.0336634	0.247525	0.681188	0.184158	0.344554
T439	GO_0001102	RNA polymerase II activating transcription factor binding	16	0.805941	0.512871	0.724752	0.675248	0.50099	0.49703	0.205941	0.215842
T440	GO_0001103	RNA polymerase II repressing transcription factor binding	12	0.0554455	0.29505	0.269307	0.162376	0.320792	0.784158	0.0475248	0.247525
T441	GO_0001104	RNA polymerase II transcription cofactor activity	52	0.322772	0.778218	0.528713	0.794059	0.762376	0.479208	0.0792079	0.233663
T442	GO_0001105	RNA polymerase II transcription coactivator activity	22	0.384158	0.706931	0.469307	0.445545	0.627723	0.176238	0.716832	0.693069
T443	GO_0001106	RNA polymerase II transcription corepressor activity	13	0.350495	0.475248	0.283168	0.568317	0.79802	0.443564	0.0316832	0.720792
T444	GO_0001111	promoter clearance from RNA polymerase II promoter	4	0.875248	0.623762	0.574257	0.576238	0.39802	0.30297	0.289109	0.29703
T445	GO_0001112	DNA-templated transcriptional open complex formation	6	0.431683	0.556436	0.146535	0.716832	0.673267	0.174257	0.10297	0.164356
T446	GO_0001113	transcriptional open complex formation at RNA polymerase II promoter	4	0.653465	0.255446	0.558416	0.657426	0.257426	0.227723	0.324752	0.106931
T447	GO_0001128	RNA polymerase II transcription coactivator activity involved in preinitiation complex assembly	4	0.257426	0.60396	0.0415842	0.231683	0.609901	0.534653	0.760396	0.219802
T448	GO_0001129	RNA polymerase II transcription factor activity, TBP-class protein binding, involved in preinitiation complex assembly	5	0.50495	0.516832	0.508911	0.512871	0.512871	0.510891	0.50099	0.215842
T449	GO_0001132	RNA polymerase II transcription factor activity, TBP-class protein binding	13	0.59604	0.778218	0.19604	0.338614	0.186139	0.79604	0.318812	0.19802
T450	GO_0001133	RNA polymerase II transcription factor activity, sequence-specific transcription regulatory region DNA binding	7	0.30297	0.039604	0.679208	0.0435644	0.675248	0.469307	0.0435644	0.239604
T451	GO_0001134	transcription factor activity, transcription factor recruiting	29	0.235644	0.786139	0.479208	0.114851	0.542574	0.661386	0.114851	0.215842
T452	GO_0001135	transcription factor activity, RNA polymerase II transcription factor recruiting	13	0.673267	0.126733	0.491089	0.176238	0.516832	0.491089	0.0514851	0.138614
T453	GO_0001138	transcription factor activity, TFIIH-class transcription factor recruiting	1	0.594059	0.289109	0.60396	0.477228	0.528713	0.639604	0.039604	0.60198
T454	GO_0001139	transcription factor activity, core RNA polymerase II recruiting	6	0.651485	0.60198	0.170297	0.239604	0.455446	0.635644	0.176238	0.675248
T455	GO_0001156	TFIIIC-class transcription factor binding	3	0.722772	0.542574	0.114851	0.118812	0.176238	0.255446	0.134653	0.477228
T456	GO_0001159	core promoter proximal region DNA binding	56	0.475248	0.687129	0.132673	0.429703	0.0851485	0.132673	0.409901	0.665347
T457	GO_0001163	RNA polymerase I regulatory region sequence-specific DNA binding	4	0.728713	0.683168	0.530693	0.324752	0.693069	0.160396	0.663366	0.548515
T458	GO_0001164	RNA polymerase I CORE element sequence-specific DNA binding	2	0.778218	0.687129	0.49901	0.152475	0.421782	0.718812	0.566337	0.649505
T459	GO_0001165	RNA polymerase I upstream control element sequence-specific DNA binding	2	0.431683	0.39802	0.621782	0.572277	0.134653	0.259406	0.0831683	0.546535
T460	GO_0001167	RNA polymerase I transcription factor activity, sequence-specific DNA binding	7	0.146535	0.459406	0.247525	0.382178	0.712871	0.708911	0.392079	0.633663
T461	GO_0001168	transcription factor activity, RNA polymerase I upstream control element sequence-specific binding	4	0.417822	0.245545	0.437624	0.172277	0.627723	0.350495	0.510891	0.235644
T462	GO_0001174	transcriptional start site selection at RNA polymerase II promoter	4	0.611881	0.40198	0.243564	0.223762	0.431683	0.215842	0.744554	0.138614
T463	GO_0001178	regulation of transcriptional start site selection at RNA polymerase II promoter	1	0.150495	0.439604	0.635644	0.683168	0.154455	0.645545	0.746535	0.227723
T464	GO_0001179	RNA polymerase I transcription factor binding	3	0.40396	0.435644	0.168317	0.281188	0.265347	0.633663	0.671287	0.69703
T465	GO_0001180	transcription initiation from RNA polymerase I promoter for nuclear large rRNA transcript	1	0.247525	0.20198	0.683168	0.425743	0.235644	0.376238	0.790099	0.687129
T466	GO_0001186	transcription factor activity, RNA polymerase I transcription factor recruiting	4	0.138614	0.752475	0.20198	0.348515	0.178218	0.560396	0.570297	0.79604
T467	GO_0001187	transcription factor activity, RNA polymerase I CORE element binding transcription factor recruiting	3	0.0851485	0.382178	0.245545	0.681188	0.736634	0.758416	0.461386	0.69505
T468	GO_0001190	transcriptional activator activity, RNA polymerase II transcription factor binding	23	0.2	0.493069	0.386139	0.49505	0.508911	0.229703	0.435644	0.354455
T469	GO_0001191	transcriptional repressor activity, RNA polymerase II transcription factor binding	17	0.134653	0.613861	0.122772	0.633663	0.471287	0.774257	0.142574	0.556436
T470	GO_0001201	RNA polymerase II transcription factor activity, metal ion regulated core promoter proximal region sequence-specific binding	342	0.182178	0.126733	0.162376	0.279208	0.00990099	0.00990099	0.188119	0.69901
T471	GO_0001300	chronological cell aging	21	0.871287	0.190099	0.116832	0.0574257	0.0831683	0.140594	0.150495	0.170297
T472	GO_0001301	progressive alteration of chromatin involved in cell aging	7	0.647525	0.00990099	0.50297	0.350495	0.0772277	0.142574	0.657426	0.631683
T473	GO_0001302	replicative cell aging	35	0.251485	0.225743	0.736634	0.342574	0.443564	0.463366	0.790099	0.324752
T474	GO_0001304	progressive alteration of chromatin involved in replicative cell aging	5	0.926733	0.0475248	0.530693	0.746535	0.10297	0.114851	0.564356	0.49901
T475	GO_0001308	negative regulation of chromatin silencing involved in replicative cell aging	4	0.285149	0.0435644	0.629703	0.150495	0.162376	0.150495	0.180198	0.79604
T476	GO_0001310	extrachromosomal rDNA circle accumulation involved in replicative cell aging	1	0.352475	0.20198	0.485149	0.69901	0.0613861	0.257426	0.566337	0.142574
T477	GO_0001320	age-dependent response to reactive oxygen species involved in chronological cell aging	2	1	1	1	1	1	1	1	1
T478	GO_0001324	age-dependent response to oxidative stress involved in chronological cell aging	4	0.675248	0.314851	0.29703	0.0455446	0.112871	0.178218	0.112871	0.766337
T479	GO_0001400	mating projection base	6	0.910891	0.184158	0.112871	0.0613861	0.172277	0.138614	0.108911	0.0554455
T480	GO_0001401	mitochondrial sorting and assembly machinery complex	4	0.29703	0.209901	0.0891089	0.166337	0.342574	0.166337	0.50495	0.326733
T481	GO_0001402	signal transduction involved in filamentous growth	5	0.0653465	0.110891	0.368317	0.130693	0.314851	0.673267	0.0217822	0.245545
T482	GO_0001403	invasive growth in response to glucose limitation	33	0.328713	0.146535	0.283168	0.689109	0.629703	0.451485	0.340594	0.659406
T483	GO_0001405	presequence translocase-associated import motor	7	0.968317	0.247525	0.291089	0.148515	0.261386	0.188119	0.508911	0.136634
T484	GO_0001406	glycerophosphodiester transmembrane transporter activity	1	1	1	1	1	1	1	1	1
T485	GO_0001407	glycerophosphodiester transport	1	1	1	1	1	1	1	1	1
T486	GO_0001408	guanine nucleotide transport	1	1	1	1	1	1	1	1	1
T487	GO_0001409	guanine nucleotide transmembrane transporter activity	1	1	1	1	1	1	1	1	1
T488	GO_0001510	RNA methylation	69	0.944554	0.70297	0.188119	0.655446	0.108911	0.132673	0.449505	0.116832
T489	GO_0001522	pseudouridine synthesis	42	0.409901	0.627723	0.10495	0.641584	0.110891	0.142574	0.342574	0.253465
T490	GO_0001558	regulation of cell growth	13	0.267327	0.114851	0.30099	0.116832	0.108911	0.382178	0.708911	0.554455
T491	GO_0001578	microtubule bundle formation	1	0.764356	0.425743	0.390099	0.79802	0.520792	0.209901	0.164356	0.506931
T492	GO_0001664	G-protein coupled receptor binding	2	0.423762	0.29703	0.0910891	0.287129	0.643564	0.724752	0.386139	0.358416
T493	GO_0001666	response to hypoxia	4	0.590099	0.110891	0.647525	0.209901	0.190099	0.217822	0.6	0.778218
T494	GO_0001671	ATPase activator activity	11	0.69901	0.0514851	0.168317	0.110891	0.647525	0.510891	0.158416	0.483168
T495	GO_0001680	tRNA 3'-terminal CCA addition	1	1	1	1	1	1	1	1	1
T496	GO_0001682	tRNA 5'-leader removal	3	0.481188	0.0930693	0.50495	0.19604	0.350495	0.253465	0.108911	0.184158
T497	GO_0001727	lipid kinase activity	12	0.334653	0.588119	0.524752	0.186139	0.748515	0.429703	0.627723	0.00990099
T498	GO_0001731	formation of translation preinitiation complex	4	0.344554	0.344554	0.190099	0.40198	0.320792	0.30495	0.360396	0.130693
T499	GO_0001734	mRNA (N6-adenosine)-methyltransferase activity	1	0.873267	0.457426	0.69505	0.683168	0.172277	0.742574	0.118812	0.283168
T500	GO_0001786	phosphatidylserine binding	1	0.8	0.60198	0.285149	0.79802	0.140594	0.653465	0.176238	0.50495
T501	GO_0001882	nucleoside binding	5	0.770297	0.409901	0.120792	0.122772	0.510891	0.473267	0.156436	0.255446
T502	GO_0001932	regulation of protein phosphorylation	54	0.455446	0.213861	0.176238	0.641584	0.39802	0.520792	0.0752475	0.263366
T503	GO_0001933	negative regulation of protein phosphorylation	1	1	1	1	1	1	1	1	1
T504	GO_0001934	positive regulation of protein phosphorylation	9	0.443564	0.118812	0.427723	0.279208	0.194059	0.130693	0.116832	0.570297
T505	GO_0001948	glycoprotein binding	2	0.544554	0.194059	0.20198	0.776238	0.318812	0.344554	0.659406	0.322772
T506	GO_0001950	#N/A	85	0.956436	0.326733	0.19802	0.39802	0.360396	0.778218	0.441584	0.639604
T507	GO_0001965	G-protein alpha-subunit binding	2	0.415842	0.213861	0.190099	0.326733	0.782178	0.792079	0.110891	0.750495
T508	GO_0002083	4-hydroxybenzoate decaprenyltransferase activity	1	1	1	1	1	1	1	1	1
T509	GO_0002098	tRNA wobble uridine modification	22	0.918812	0.122772	0.19802	0.572277	0.0673267	0.382178	0.786139	0.770297
T510	GO_0002107	generation of mature 3'-end of 5S rRNA generated by RNA polymerase III	1	0.849505	0.348515	0.29901	0.716832	0.120792	0.20396	0.49505	0.384158
T511	GO_0002109	maturation of SSU-rRNA from tricistronic rRNA transcript (SSU-rRNA, LSU-rRNA,5S)	1	1	1	1	1	1	1	1	1
T512	GO_0002143	tRNA wobble position uridine thiolation	5	0.89901	0.413861	0.362376	0.794059	0.368317	0.578218	0.20198	0.243564
T513	GO_0002181	cytoplasmic translation	165	0.687129	0.251485	0.586139	0.211881	0.324752	0.411881	0.756436	0.592079
T514	GO_0002188	translation reinitiation	3	0.675248	0.746535	0.485149	0.132673	0.0613861	0.174257	0.540594	0.409901
T515	GO_0003006	developmental process involved in reproduction	166	0.237624	0.257426	0.176238	0.340594	0.130693	0.0514851	0.378218	0.360396
T516	GO_0003333	amino acid transmembrane transport	26	0.59604	0.207921	0.445545	0.132673	0.59604	0.186139	0.152475	0.463366
T517	GO_0003400	regulation of COPII vesicle coating	4	0.156436	0.0435644	0.00990099	0.154455	0.00990099	0.0316832	0.273267	0.344554
T518	GO_0003674	molecular_function	4780	0.774257	0.738614	0.554455	0.186139	0.710891	0.366337	0.493069	0.79802
T519	GO_0003676	nucleic acid binding	1501	0.20198	0.744554	0.611881	0.150495	0.148515	0.128713	0.0356436	0.138614
T520	GO_0003677	DNA binding	582	0.770297	0.439604	0.437624	0.225743	0.710891	0.542574	0.542574	0.350495
T521	GO_0003678	DNA helicase activity	34	0.867327	0.239604	0.477228	0.310891	0.627723	0.166337	0.580198	0.342574
T522	GO_0003680	AT DNA binding	3	0.455446	0.144554	0.530693	0.334653	0.132673	0.112871	0.574257	0.271287
T523	GO_0003682	chromatin binding	81	0.754455	0.20198	0.619802	0.675248	0.590099	0.750495	0.669307	0.716832
T524	GO_0003684	damaged DNA binding	26	0.293069	0.132673	0.120792	0.146535	0.160396	0.0772277	0.49901	0.611881
T525	GO_0003688	DNA replication origin binding	30	0.255446	0.582178	0.532673	0.205941	0.568317	0.427723	0.249505	0.659406
T526	GO_0003689	DNA clamp loader activity	6	0.289109	0.493069	0.00990099	0.150495	0.162376	0.162376	0.0653465	0.255446
T527	GO_0003690	double-stranded DNA binding	53	0.615842	0.366337	0.405941	0.449505	0.168317	0.126733	0.584158	0.615842
T528	GO_0003691	double-stranded telomeric DNA binding	3	0.306931	0.732673	0.306931	0.19604	0.419802	0.558416	0.718812	0.358416
T529	GO_0003697	single-stranded DNA binding	49	0.376238	0.556436	0.283168	0.683168	0.247525	0.231683	0.108911	0.693069
T530	GO_0003700	transcription factor activity, sequence-specific DNA binding	902	0.59802	0.150495	0.457426	0.740594	0.158416	0.176238	0.390099	0.580198
T531	GO_0003705	transcription factor activity, RNA polymerase II distal enhancer sequence-specific binding	5	0.186139	0.289109	0.162376	0.568317	0.130693	0.142574	0.617822	0.194059
T532	GO_0003712	transcription cofactor activity	97	0.588119	0.126733	0.487129	0.120792	0.790099	0.465347	0.162376	0.605941
T533	GO_0003713	transcription coactivator activity	42	0.568317	0.560396	0.314851	0.566337	0.160396	0.144554	0.338614	0.732673
T534	GO_0003714	transcription corepressor activity	36	0.283168	0.122772	0.425743	0.683168	0.350495	0.50099	0.152475	0.469307
T535	GO_0003720	telomerase activity	6	0.607921	0.0118812	0.233663	0.609901	0.172277	0.289109	0.308911	0.0831683
T536	GO_0003721	telomerase RNA reverse transcriptase activity	1	0.374257	0.190099	0.136634	0.124752	0.128713	0.0475248	0.176238	0.0950495
T537	GO_0003723	RNA binding	919	0.568317	0.0376238	0.180198	0.380198	0.10099	0.136634	0.108911	0.687129
T538	GO_0003724	RNA helicase activity	39	0.738614	0.542574	0.60396	0.421782	0.659406	0.730693	0.572277	0.449505
T539	GO_0003725	double-stranded RNA binding	7	0.394059	0.766337	0.106931	0.0356436	0.348515	0.330693	0.0237624	0.29505
T540	GO_0003727	single-stranded RNA binding	16	0.942574	0.625743	0.120792	0.635644	0.118812	0.20396	0.120792	0.281188
T541	GO_0003729	mRNA binding	68	0.60198	0.437624	0.754455	0.271287	0.116832	0.427723	0.514851	0.263366
T542	GO_0003730	mRNA 3'-UTR binding	1	0.4	0.520792	0.560396	0.752475	0.20396	0.0336634	0.152475	0.156436
T543	GO_0003735	structural constituent of ribosome	229	0.740594	0.209901	0.407921	0.306931	0.138614	0.352475	0.673267	0.320792
T544	GO_0003743	translation initiation factor activity	38	0.122772	0.108911	0.376238	0.388119	0.453465	0.544554	0.251485	0.116832
T545	GO_0003746	translation elongation factor activity	16	0.263366	0.239604	0.794059	0.140594	0.130693	0.215842	0.160396	0.542574
T546	GO_0003747	translation release factor activity	6	0.815842	0.330693	0.029703	0.293069	0.451485	0.271287	0.358416	0.659406
T547	GO_0003755	peptidyl-prolyl cis-trans isomerase activity	17	0.271287	0.176238	0.279208	0.49703	0.665347	0.293069	0.205941	0.437624
T548	GO_0003756	protein disulfide isomerase activity	5	0.853465	0.342574	0.651485	0.29703	0.190099	0.366337	0.237624	0.308911
T549	GO_0003774	motor activity	21	0.623762	0.0455446	0.209901	0.29703	0.364356	0.235644	0.639604	0.392079
T550	GO_0003777	microtubule motor activity	10	0.465347	0.049505	0.144554	0.338614	0.142574	0.112871	0.643564	0.110891
T551	GO_0003779	actin binding	43	0.823762	0.449505	0.778218	0.30099	0.732673	0.667327	0.59604	0.148515
T552	GO_0003785	actin monomer binding	2	0.235644	0.405941	0.20396	0.190099	0.178218	0.358416	0.619802	0.479208
T553	GO_0003786	actin lateral binding	2	0.29703	0.106931	0.768317	0.10297	0.263366	0.178218	0.281188	0.0950495
T554	GO_0003824	catalytic activity	2576	0.110891	0.116832	0.675248	0.615842	0.388119	0.211881	0.124752	0.213861
T555	GO_0003825	alpha,alpha-trehalose-phosphate synthase (UDP-forming) activity	3	0.952475	0.508911	0.382178	0.724752	0.449505	0.592079	0.50495	0.552475
T556	GO_0003838	sterol 24-C-methyltransferase activity	1	0.128713	0.271287	0.615842	0.182178	0.166337	0.257426	0.00990099	0.211881
T557	GO_0003840	gamma-glutamyltransferase activity	1	0.281188	0.0316832	0.433663	0.0356436	0.328713	0.170297	0.174257	0.346535
T558	GO_0003841	1-acylglycerol-3-phosphate O-acyltransferase activity	3	0.829703	0.394059	0.338614	0.633663	0.0138614	0.0277228	0.693069	0.356436
T559	GO_0003842	1-pyrroline-5-carboxylate dehydrogenase activity	1	0.491089	0.429703	0.6	0.50495	0.481188	0.120792	0.508911	0.340594
T560	GO_0003843	1,3-beta-D-glucan synthase activity	3	0.253465	0.30297	0.0415842	0.0950495	0.0930693	0.0554455	0.176238	0.249505
T561	GO_0003844	1,4-alpha-glucan branching enzyme activity	1	0.938614	0.536634	0.635644	0.257426	0.790099	0.231683	0.667327	0.176238
T562	GO_0003848	2-amino-4-hydroxy-6-hydroxymethyldihydropteridine diphosphokinase activity	1	0.320792	0.306931	0.0792079	0.320792	0.0613861	0.039604	0.229703	0.70099
T563	GO_0003849	3-deoxy-7-phosphoheptulonate synthase activity	2	0.423762	0.786139	0.205941	0.136634	0.166337	0.277228	0.413861	0.706931
T564	GO_0003850	2-deoxyglucose-6-phosphatase activity	2	1	1	1	1	1	1	1	1
T565	GO_0003852	2-isopropylmalate synthase activity	2	0.938614	0.110891	0.336634	0.128713	0.140594	0.148515	0.170297	0.170297
T566	GO_0003854	3-beta-hydroxy-delta5-steroid dehydrogenase activity	1	1	1	1	1	1	1	1	1
T567	GO_0003855	3-dehydroquinate dehydratase activity	1	0.384158	0.29505	0.716832	0.247525	0.164356	0.651485	0.20396	0.255446
T568	GO_0003856	3-dehydroquinate synthase activity	1	0.112871	0.394059	0.120792	0.184158	0.180198	0.122772	0.431683	0.142574
T569	GO_0003857	3-hydroxyacyl-CoA dehydrogenase activity	1	0.548515	0.675248	0.247525	0.326733	0.728713	0.423762	0.324752	0.625743
T570	GO_0003860	3-hydroxyisobutyryl-CoA hydrolase activity	1	1	1	1	1	1	1	1	1
T571	GO_0003861	3-isopropylmalate dehydratase activity	1	0.306931	0.279208	0.213861	0.0752475	0.164356	0.20396	0.0277228	0.0435644
T572	GO_0003862	3-isopropylmalate dehydrogenase activity	1	1	1	1	1	1	1	1	1
T573	GO_0003864	3-methyl-2-oxobutanoate hydroxymethyltransferase activity	1	0.306931	0.526733	0.0613861	0.0237624	0.132673	0.126733	0.0277228	0.605941
T574	GO_0003865	3-oxo-5-alpha-steroid 4-dehydrogenase activity	1	0.168317	0.79604	0.752475	0.522772	0.50297	0.293069	0.643564	0.29901
T575	GO_0003866	3-phosphoshikimate 1-carboxyvinyltransferase activity	1	0.738614	0.259406	0.752475	0.19604	0.342574	0.2	0.364356	0.20396
T576	GO_0003867	4-aminobutyrate transaminase activity	1	1	1	1	1	1	1	1	1
T577	GO_0003869	#N/A	1	1	1	1	1	1	1	1	1
T578	GO_0003870	5-aminolevulinate synthase activity	1	0.162376	0.669307	0.611881	0.710891	0.79604	0.4	0.263366	0.50099
T579	GO_0003871	5-methyltetrahydropteroyltriglutamate-homocysteine S-methyltransferase activity	1	0.756436	0.540594	0.213861	0.409901	0.184158	0.245545	0.120792	0.687129
T580	GO_0003872	6-phosphofructokinase activity	2	0.0118812	0.0554455	0.706931	0.116832	0.239604	0.558416	0.415842	0.0455446
T581	GO_0003873	6-phosphofructo-2-kinase activity	4	0.0138614	0.2	0.20396	0.0514851	0.158416	0.194059	0.120792	0.120792
T582	GO_0003876	AMP deaminase activity	1	0.562376	0.0594059	0.60198	0.471287	0.714851	0.685149	0.651485	0.275248
T583	GO_0003877	ATP adenylyltransferase activity	2	0.691089	0.360396	0.758416	0.611881	0.392079	0.271287	0.207921	0.362376
T584	GO_0003878	ATP citrate synthase activity	1	0.683168	0.79604	0.205941	0.489109	0.516832	0.415842	0.465347	0.457426
T585	GO_0003879	ATP phosphoribosyltransferase activity	1	0.233663	0.140594	0.192079	0.423762	0.687129	0.108911	0.354455	0.70099
T586	GO_0003880	protein C-terminal carboxyl O-methyltransferase activity	2	0.437624	0.714851	0.558416	0.673267	0.455446	0.172277	0.447525	0.235644
T587	GO_0003881	CDP-diacylglycerol-inositol 3-phosphatidyltransferase activity	1	1	1	1	1	1	1	1	1
T588	GO_0003882	CDP-diacylglycerol-serine O-phosphatidyltransferase activity	1	0.615842	0.50099	0.140594	0.271287	0.344554	0.231683	0.152475	0.611881
T589	GO_0003883	CTP synthase activity	2	0.714851	0.409901	0.794059	0.449505	0.320792	0.289109	0.60396	0.554455
T590	GO_0003885	D-arabinono-1,4-lactone oxidase activity	1	0.49703	0.461386	0.493069	0.576238	0.124752	0.621782	0.556436	0.780198
T591	GO_0003887	DNA-directed DNA polymerase activity	63	0.215842	0.241584	0.340594	0.609901	0.116832	0.152475	0.584158	0.548515
T592	GO_0003896	DNA primase activity	2	0.641584	0.283168	0.473267	0.780198	0.716832	0.79604	0.320792	0.710891
T593	GO_0003899	DNA-directed 5'-3' RNA polymerase activity	34	0.447525	0.112871	0.194059	0.475248	0.718812	0.483168	0.186139	0.116832
T594	GO_0003904	deoxyribodipyrimidine photo-lyase activity	1	1	1	1	1	1	1	1	1
T595	GO_0003905	alkylbase DNA N-glycosylase activity	1	1	1	1	1	1	1	1	1
T596	GO_0003906	DNA-(apurinic or apyrimidinic site) lyase activity	6	0.962376	0.287129	0.194059	0.158416	0.364356	0.439604	0.0891089	0.287129
T597	GO_0003908	methylated-DNA-[protein]-cysteine S-methyltransferase activity	1	0.366337	0.592079	0.716832	0.683168	0.738614	0.336634	0.178218	0.629703
T598	GO_0003910	DNA ligase (ATP) activity	2	0.592079	0.378218	0.124752	0.578218	0.316832	0.388119	0.429703	0.225743
T599	GO_0003916	DNA topoisomerase activity	4	0.637624	0.653465	0.661386	0.114851	0.326733	0.275248	0.227723	0.312871
T600	GO_0003917	DNA topoisomerase type I activity	2	0.70495	0.429703	0.190099	0.417822	0.79604	0.79604	0.564356	0.623762
T601	GO_0003918	DNA topoisomerase type II (ATP-hydrolyzing) activity	2	0.328713	0.760396	0.475248	0.524752	0.407921	0.310891	0.39604	0.170297
T602	GO_0003919	FMN adenylyltransferase activity	1	0.360396	0.0792079	0.134653	0.706931	0.627723	0.388119	0.405941	0.580198
T603	GO_0003922	GMP synthase (glutamine-hydrolyzing) activity	1	1	1	1	1	1	1	1	1
T604	GO_0003923	GPI-anchor transamidase activity	5	0.265347	0.263366	0.00990099	0.390099	0.0673267	0.114851	0.188119	0.738614
T605	GO_0003924	GTPase activity	175	0.835644	0.522772	0.190099	0.750495	0.550495	0.655446	0.394059	0.516832
T606	GO_0003933	GTP cyclohydrolase activity	2	1	1	1	1	1	1	1	1
T607	GO_0003934	GTP cyclohydrolase I activity	1	1	1	1	1	1	1	1	1
T608	GO_0003935	GTP cyclohydrolase II activity	1	1	1	1	1	1	1	1	1
T609	GO_0003937	IMP cyclohydrolase activity	2	0.0752475	0.768317	0.457426	0.788119	0.615842	0.637624	0.344554	0.0792079
T610	GO_0003938	IMP dehydrogenase activity	3	0.261386	0.726733	0.564356	0.582178	0.162376	0.136634	0.724752	0.392079
T611	GO_0003939	L-iditol 2-dehydrogenase activity	2	1	1	1	1	1	1	1	1
T612	GO_0003941	L-serine ammonia-lyase activity	3	0.510891	0.285149	0.314851	0.768317	0.188119	0.358416	0.613861	0.120792
T613	GO_0003942	N-acetyl-gamma-glutamyl-phosphate reductase activity	2	0.342574	0.461386	0.556436	0.792079	0.677228	0.594059	0.540594	0.726733
T614	GO_0003949	1-(5-phosphoribosyl)-5-[(5-phosphoribosylamino)methylideneamino]imidazole-4-carboxamide isomerase activity	1	0.928713	0.291089	0.184158	0.522772	0.239604	0.166337	0.225743	0.770297
T615	GO_0003951	NAD+ kinase activity	3	0.0336634	0.124752	0.188119	0.0376238	0.106931	0.19604	0.0475248	0.528713
T616	GO_0003952	NAD+ synthase (glutamine-hydrolyzing) activity	1	0.857426	0.0633663	0.568317	0.20198	0.285149	0.174257	0.734653	0.176238
T617	GO_0003955	NAD(P)H dehydrogenase (quinone) activity	1	0.857426	0.158416	0.633663	0.209901	0.510891	0.154455	0.518812	0.459406
T618	GO_0003958	NADPH-hemoprotein reductase activity	1	0.552475	0.231683	0.386139	0.427723	0.124752	0.188119	0.685149	0.281188
T619	GO_0003959	NADPH dehydrogenase activity	2	0.50099	0.0594059	0.423762	0.0831683	0.390099	0.29703	0.10495	0.186139
T620	GO_0003960	NADPH:quinone reductase activity	1	0.378218	0.209901	0.562376	0.376238	0.772277	0.170297	0.534653	0.0673267
T621	GO_0003961	O-acetylhomoserine aminocarboxypropyltransferase activity	1	0.861386	0.136634	0.00990099	0.0990099	0.122772	0.178218	0.613861	0.20396
T622	GO_0003962	cystathionine gamma-synthase activity	3	0.942574	0.556436	0.273267	0.560396	0.49703	0.451485	0.679208	0.140594
T623	GO_0003964	RNA-directed DNA polymerase activity	56	0.932673	0.164356	0.443564	0.128713	0.29901	0.128713	0.148515	0.168317
T624	GO_0003972	RNA ligase (ATP) activity	1	0.50495	0.778218	0.647525	0.708911	0.437624	0.574257	0.392079	0.215842
T625	GO_0003975	UDP-N-acetylglucosamine-dolichyl-phosphate N-acetylglucosaminephosphotransferase activity	1	1	1	1	1	1	1	1	1
T626	GO_0003977	UDP-N-acetylglucosamine diphosphorylase activity	1	0.229703	0.116832	0.20396	0.388119	0.471287	0.493069	0.489109	0.0277228
T627	GO_0003978	UDP-glucose 4-epimerase activity	1	1	1	1	1	1	1	1	1
T628	GO_0003980	UDP-glucose:glycoprotein glucosyltransferase activity	1	0.556436	0.465347	0.687129	0.451485	0.366337	0.758416	0.194059	0.530693
T629	GO_0003983	UTP:glucose-1-phosphate uridylyltransferase activity	2	0.673267	0.621782	0.192079	0.506931	0.156436	0.132673	0.253465	0.59604
T630	GO_0003984	acetolactate synthase activity	2	0.0613861	0.621782	0.164356	0.352475	0.144554	0.328713	0.162376	0.639604
T631	GO_0003985	acetyl-CoA C-acetyltransferase activity	1	1	1	1	1	1	1	1	1
T632	GO_0003986	acetyl-CoA hydrolase activity	1	1	1	1	1	1	1	1	1
T633	GO_0003987	acetate-CoA ligase activity	2	0.0752475	0.263366	0.124752	0.112871	0.582178	0.615842	0.259406	0.269307
T634	GO_0003988	acetyl-CoA C-acyltransferase activity	2	0.394059	0.607921	0.516832	0.611881	0.332673	0.126733	0.536634	0.546535
T635	GO_0003989	acetyl-CoA carboxylase activity	2	0.431683	0.570297	0.0475248	0.146535	0.20198	0.188119	0.247525	0.734653
T636	GO_0003991	acetylglutamate kinase activity	1	0.954455	0.756436	0.60198	0.615842	0.768317	0.79604	0.49505	0.730693
T637	GO_0003992	N2-acetyl-L-ornithine:2-oxoglutarate 5-aminotransferase activity	1	0.70297	0.194059	0.572277	0.263366	0.441584	0.572277	0.346535	0.207921
T638	GO_0003993	acid phosphatase activity	9	0.364356	0.354455	0.162376	0.154455	0.158416	0.0237624	0.332673	0.526733
T639	GO_0003994	aconitate hydratase activity	2	0.386139	0.116832	0.00990099	0.132673	0.126733	0.166337	0.352475	0.714851
T640	GO_0003995	acyl-CoA dehydrogenase activity	1	0.526733	0.112871	0.475248	0.675248	0.20396	0.192079	0.489109	0.158416
T641	GO_0003997	acyl-CoA oxidase activity	1	0.421782	0.522772	0.718812	0.538614	0.217822	0.148515	0.625743	0.760396
T642	GO_0003999	adenine phosphoribosyltransferase activity	2	0.233663	0.178218	0.291089	0.0554455	0.0732673	0.168317	0.114851	0.112871
T643	GO_0004001	adenosine kinase activity	1	0.586139	0.194059	0.760396	0.174257	0.120792	0.378218	0.621782	0.29901
T644	GO_0004003	ATP-dependent DNA helicase activity	21	0.609901	0.728713	0.653465	0.625743	0.613861	0.590099	0.40198	0.463366
T645	GO_0004004	ATP-dependent RNA helicase activity	29	0.431683	0.794059	0.417822	0.708911	0.79802	0.49901	0.6	0.764356
T646	GO_0004008	copper-exporting ATPase activity	2	0.918812	0.277228	0.257426	0.0772277	0.213861	0.120792	0.0871287	0.774257
T647	GO_0004012	phospholipid-translocating ATPase activity	9	0.942574	0.447525	0.346535	0.659406	0.491089	0.542574	0.770297	0.568317
T648	GO_0004013	adenosylhomocysteinase activity	1	1	1	1	1	1	1	1	1
T649	GO_0004014	adenosylmethionine decarboxylase activity	1	0.211881	0.229703	0.449505	0.435644	0.148515	0.421782	0.463366	0.106931
T650	GO_0004015	adenosylmethionine-8-amino-7-oxononanoate transaminase activity	1	0.805941	0.625743	0.170297	0.512871	0.231683	0.176238	0.522772	0.732673
T651	GO_0004016	adenylate cyclase activity	1	0.69505	0.714851	0.0594059	0.148515	0.336634	0.388119	0.621782	0.231683
T652	GO_0004017	adenylate kinase activity	6	0.168317	0.0475248	0.576238	0.594059	0.281188	0.20396	0.689109	0.732673
T653	GO_0004018	N6-(1,2-dicarboxyethyl)AMP AMP-lyase (fumarate-forming) activity	1	1	1	1	1	1	1	1	1
T654	GO_0004019	adenylosuccinate synthase activity	1	0.348515	0.235644	0.231683	0.112871	0.633663	0.287129	0.10297	0.522772
T655	GO_0004020	adenylylsulfate kinase activity	1	1	1	1	1	1	1	1	1
T656	GO_0004021	L-alanine:2-oxoglutarate aminotransferase activity	2	1	1	1	1	1	1	1	1
T657	GO_0004022	alcohol dehydrogenase (NAD) activity	6	0.279208	0.194059	0.79604	0.237624	0.376238	0.114851	0.261386	0.213861
T658	GO_0004026	alcohol O-acetyltransferase activity	6	0.863366	0.285149	0.356436	0.207921	0.366337	0.176238	0.0138614	0.225743
T659	GO_0004028	3-chloroallyl aldehyde dehydrogenase activity	1	0.768317	0.784158	0.443564	0.524752	0.322772	0.661386	0.69703	0.378218
T660	GO_0004029	aldehyde dehydrogenase (NAD) activity	5	0.108911	0.740594	0.190099	0.182178	0.489109	0.180198	0.469307	0.273267
T661	GO_0004030	aldehyde dehydrogenase [NAD(P)+] activity	6	0.291089	0.49505	0.150495	0.594059	0.19802	0.156436	0.750495	0.392079
T662	GO_0004032	alditol:NADP+ 1-oxidoreductase activity	6	0.291089	0.124752	0.122772	0.316832	0.265347	0.679208	0.2	0.356436
T663	GO_0004033	aldo-keto reductase (NADP) activity	10	0.910891	0.245545	0.182178	0.738614	0.425743	0.471287	0.150495	0.647525
T664	GO_0004034	aldose 1-epimerase activity	1	1	1	1	1	1	1	1	1
T665	GO_0004035	alkaline phosphatase activity	2	0.465347	0.0138614	0.578218	0.0891089	0.570297	0.281188	0.794059	0.328713
T666	GO_0004037	allantoicase activity	1	0.671287	0.784158	0.552475	0.764356	0.174257	0.20396	0.778218	0.380198
T667	GO_0004038	allantoinase activity	1	0.259406	0.633663	0.508911	0.164356	0.00990099	0.039604	0.130693	0.40198
T668	GO_0004039	allophanate hydrolase activity	1	0.893069	0.332673	0.253465	0.170297	0.70099	0.188119	0.122772	0.548515
T669	GO_0004040	amidase activity	1	0.956436	0.322772	0.384158	0.0752475	0.116832	0.164356	0.607921	0.132673
T670	GO_0004042	acetyl-CoA:L-glutamate N-acetyltransferase activity	2	0.180198	0.176238	0.0336634	0.344554	0.00990099	0.00990099	0.326733	0.760396
T671	GO_0004043	L-aminoadipate-semialdehyde dehydrogenase activity	1	0.720792	0.712871	0.174257	0.411881	0.265347	0.445545	0.621782	0.263366
T672	GO_0004044	amidophosphoribosyltransferase activity	2	0.79802	0.120792	0.49703	0.126733	0.673267	0.209901	0.526733	0.619802
T673	GO_0004045	aminoacyl-tRNA hydrolase activity	2	1	1	1	1	1	1	1	1
T674	GO_0004047	aminomethyltransferase activity	1	0.487129	0.6	0.665347	0.0376238	0.330693	0.489109	0.653465	0.586139
T675	GO_0004048	anthranilate phosphoribosyltransferase activity	1	1	1	1	1	1	1	1	1
T676	GO_0004049	anthranilate synthase activity	2	0.623762	0.00990099	0.342574	0.706931	0.00990099	0.00990099	0.655446	0.225743
T677	GO_0004053	arginase activity	1	1	1	1	1	1	1	1	1
T678	GO_0004055	argininosuccinate synthase activity	1	1	1	1	1	1	1	1	1
T679	GO_0004056	argininosuccinate lyase activity	1	1	1	1	1	1	1	1	1
T680	GO_0004057	arginyltransferase activity	1	0.213861	0.130693	0.372277	0.116832	0.188119	0.138614	0.0811881	0.237624
T681	GO_0004059	aralkylamine N-acetyltransferase activity	1	1	1	1	1	1	1	1	1
T682	GO_0004061	arylformamidase activity	1	0.0158416	0.0277228	0.217822	0.358416	0.0257426	0.029703	0.516832	0.447525
T683	GO_0004065	arylsulfatase activity	1	1	1	1	1	1	1	1	1
T684	GO_0004066	asparagine synthase (glutamine-hydrolyzing) activity	3	0.308911	0.794059	0.029703	0.172277	0.178218	0.411881	0.463366	0.459406
T685	GO_0004067	asparaginase activity	5	0.124752	0.665347	0.124752	0.772277	0.712871	0.380198	0.245545	0.679208
T686	GO_0004069	L-aspartate:2-oxoglutarate aminotransferase activity	2	0.867327	0.136634	0.0217822	0.190099	0.493069	0.742574	0.182178	0.360396
T687	GO_0004070	aspartate carbamoyltransferase activity	1	0.708911	0.308911	0.453465	0.50297	0.178218	0.30099	0.532673	0.40396
T688	GO_0004072	aspartate kinase activity	1	0.774257	0.392079	0.128713	0.192079	0.283168	0.39604	0.485149	0.277228
T689	GO_0004073	aspartate-semialdehyde dehydrogenase activity	1	1	1	1	1	1	1	1	1
T690	GO_0004075	biotin carboxylase activity	5	0.526733	0.0910891	0.154455	0.291089	0.128713	0.0891089	0.788119	0.4
T691	GO_0004076	biotin synthase activity	1	1	1	1	1	1	1	1	1
T692	GO_0004077	biotin-[acetyl-CoA-carboxylase] ligase activity	1	0.827723	0.394059	0.520792	0.178218	0.0574257	0.150495	0.136634	0.330693
T693	GO_0004078	biotin-[methylcrotonoyl-CoA-carboxylase] ligase activity	1	0.39604	0.19604	0.176238	0.372277	0.148515	0.178218	0.190099	0.449505
T694	GO_0004079	biotin-[methylmalonyl-CoA-carboxytransferase] ligase activity	1	0.0534653	0.158416	0.746535	0.279208	0.166337	0.205941	0.362376	0.788119
T695	GO_0004080	biotin-[propionyl-CoA-carboxylase (ATP-hydrolyzing)] ligase activity	1	0.647525	0.235644	0.192079	0.788119	0.110891	0.108911	0.194059	0.687129
T696	GO_0004081	bis(5'-nucleosyl)-tetraphosphatase (asymmetrical) activity	1	0.473267	0.558416	0.643564	0.760396	0.493069	0.310891	0.128713	0.70099
T697	GO_0004088	carbamoyl-phosphate synthase (glutamine-hydrolyzing) activity	3	0.79802	0.374257	0.0950495	0.394059	0.19802	0.2	0.625743	0.247525
T698	GO_0004089	carbonate dehydratase activity	1	0.782178	0.364356	0.564356	0.178218	0.213861	0.132673	0.388119	0.421782
T699	GO_0004090	carbonyl reductase (NADPH) activity	5	0.607921	0.334653	0.217822	0.190099	0.0732673	0.10099	0.186139	0.362376
T700	GO_0004091	#N/A	12	0.0376238	0.742574	0.0475248	0.170297	0.792079	0.219802	0.142574	0.726733
T701	GO_0004092	carnitine O-acetyltransferase activity	3	0.544554	0.291089	0.118812	0.130693	0.370297	0.411881	0.112871	0.437624
T702	GO_0004096	catalase activity	2	0.548515	0.283168	0.730693	0.390099	0.532673	0.415842	0.572277	0.314851
T703	GO_0004099	chitin deacetylase activity	2	0.30495	0.0455446	0.00990099	0.00990099	0.152475	0.110891	0.122772	0.736634
T704	GO_0004100	chitin synthase activity	3	0.233663	0.287129	0.00990099	0.00990099	0.219802	0.39802	0.00990099	0.158416
T705	GO_0004103	choline kinase activity	2	0.691089	0.615842	0.257426	0.316832	0.0811881	0.186139	0.364356	0.677228
T706	GO_0004105	choline-phosphate cytidylyltransferase activity	1	0.679208	0.049505	0.772277	0.673267	0.712871	0.132673	0.592079	0.342574
T707	GO_0004106	chorismate mutase activity	1	0.443564	0.259406	0.49505	0.566337	0.186139	0.572277	0.475248	0.423762
T708	GO_0004107	chorismate synthase activity	1	1	1	1	1	1	1	1	1
T709	GO_0004108	citrate (Si)-synthase activity	3	0.728713	0.582178	0.70099	0.619802	0.734653	0.140594	0.611881	0.687129
T710	GO_0004109	coproporphyrinogen oxidase activity	1	1	1	1	1	1	1	1	1
T711	GO_0004112	cyclic-nucleotide phosphodiesterase activity	4	0.944554	0.130693	0.0336634	0.49901	0.19802	0.423762	0.241584	0.245545
T712	GO_0004113	2',3'-cyclic-nucleotide 3'-phosphodiesterase activity	2	0.0653465	0.322772	0.00990099	0.120792	0.126733	0.227723	0.386139	0.29505
T713	GO_0004115	3',5'-cyclic-AMP phosphodiesterase activity	2	0.392079	0.128713	0.330693	0.578218	0.118812	0.283168	0.148515	0.782178
T714	GO_0004121	cystathionine beta-lyase activity	3	0.934653	0.245545	0.366337	0.621782	0.184158	0.2	0.362376	0.29505
T715	GO_0004122	cystathionine beta-synthase activity	1	0.20198	0.712871	0.0574257	0.794059	0.790099	0.627723	0.712871	0.778218
T716	GO_0004123	cystathionine gamma-lyase activity	1	1	1	1	1	1	1	1	1
T717	GO_0004124	cysteine synthase activity	2	0.80396	0.0376238	0.039604	0.382178	0.118812	0.330693	0.158416	0.374257
T718	GO_0004126	cytidine deaminase activity	1	0.869307	0.0178218	0.413861	0.40396	0.180198	0.308911	0.459406	0.0633663
T719	GO_0004128	cytochrome-b5 reductase activity, acting on NAD(P)H	2	0.0356436	0.786139	0.0732673	0.00990099	0.479208	0.582178	0.162376	0.4
T720	GO_0004129	cytochrome-c oxidase activity	19	0.562376	0.158416	0.0693069	0.289109	0.714851	0.514851	0.154455	0.534653
T721	GO_0004130	cytochrome-c peroxidase activity	1	0.825743	0.560396	0.112871	0.372277	0.772277	0.794059	0.217822	0.518812
T722	GO_0004131	cytosine deaminase activity	1	1	1	1	1	1	1	1	1
T723	GO_0004132	dCMP deaminase activity	1	0.69901	0.788119	0.708911	0.582178	0.657426	0.168317	0.576238	0.245545
T724	GO_0004134	4-alpha-glucanotransferase activity	1	0.881188	0.00990099	0.0376238	0.0158416	0.140594	0.160396	0.00990099	0.146535
T725	GO_0004135	amylo-alpha-1,6-glucosidase activity	1	0.126733	0.0158416	0.0237624	0.0336634	0.194059	0.2	0.00990099	0.542574
T726	GO_0004140	dephospho-CoA kinase activity	1	0.136634	0.768317	0.390099	0.710891	0.407921	0.314851	0.29901	0.675248
T727	GO_0004141	dethiobiotin synthase activity	1	0.473267	0.293069	0.237624	0.568317	0.546535	0.617822	0.4	0.364356
T728	GO_0004142	diacylglycerol cholinephosphotransferase activity	2	0.956436	0.655446	0.182178	0.582178	0.160396	0.649505	0.241584	0.30099
T729	GO_0004143	diacylglycerol kinase activity	3	0.649505	0.285149	0.287129	0.0752475	0.20396	0.665347	0.0811881	0.649505
T730	GO_0004144	diacylglycerol O-acyltransferase activity	1	0.382178	0.427723	0.770297	0.124752	0.225743	0.241584	0.489109	0.0950495
T731	GO_0004145	diamine N-acetyltransferase activity	1	1	1	1	1	1	1	1	1
T732	GO_0004146	dihydrofolate reductase activity	1	0.693069	0.586139	0.205941	0.116832	0.386139	0.142574	0.134653	0.318812
T733	GO_0004148	dihydrolipoyl dehydrogenase activity	2	0.607921	0.265347	0.0455446	0.186139	0.132673	0.118812	0.522772	0.332673
T734	GO_0004149	dihydrolipoyllysine-residue succinyltransferase activity	1	1	1	1	1	1	1	1	1
T735	GO_0004150	dihydroneopterin aldolase activity	1	0.154455	0.374257	0.0673267	0.0693069	0.0277228	0.0277228	0.687129	0.639604
T736	GO_0004151	dihydroorotase activity	1	0.20198	0.427723	0.544554	0.473267	0.142574	0.590099	0.247525	0.39604
T737	GO_0004156	dihydropteroate synthase activity	1	0.629703	0.217822	0.180198	0.267327	0.19802	0.0415842	0.522772	0.516832
T738	GO_0004158	dihydroorotate oxidase activity	1	1	1	1	1	1	1	1	1
T739	GO_0004160	dihydroxy-acid dehydratase activity	1	0.916832	0.760396	0.30297	0.649505	0.728713	0.60396	0.635644	0.0792079
T740	GO_0004161	dimethylallyltranstransferase activity	2	0.512871	0.69703	0.590099	0.160396	0.706931	0.172277	0.710891	0.213861
T741	GO_0004163	diphosphomevalonate decarboxylase activity	1	0.261386	0.588119	0.168317	0.479208	0.108911	0.182178	0.768317	0.49703
T742	GO_0004164	diphthine synthase activity	1	1	1	1	1	1	1	1	1
T743	GO_0004165	dodecenoyl-CoA delta-isomerase activity	2	0.930693	0.277228	0.30297	0.221782	0.194059	0.152475	0.2	0.30495
T744	GO_0004168	dolichol kinase activity	1	0.364356	0.738614	0.0277228	0.140594	0.283168	0.188119	0.217822	0.172277
T745	GO_0004169	dolichyl-phosphate-mannose-protein mannosyltransferase activity	7	0.160396	0.166337	0.342574	0.760396	0.657426	0.427723	0.306931	0.407921
T746	GO_0004170	dUTP diphosphatase activity	1	0.942574	0.790099	0.592079	0.243564	0.322772	0.0970297	0.673267	0.679208
T747	GO_0004174	electron-transferring-flavoprotein dehydrogenase activity	1	0.748515	0.649505	0.619802	0.786139	0.623762	0.70297	0.144554	0.255446
T748	GO_0004175	endopeptidase activity	114	0.168317	0.20396	0.318812	0.178218	0.285149	0.324752	0.770297	0.116832
T749	GO_0004176	ATP-dependent peptidase activity	2	0.607921	0.352475	0.538614	0.148515	0.477228	0.340594	0.108911	0.219802
T750	GO_0004177	aminopeptidase activity	17	0.247525	0.110891	0.441584	0.792079	0.366337	0.176238	0.376238	0.338614
T751	GO_0004180	carboxypeptidase activity	5	0.360396	0.140594	0.332673	0.475248	0.128713	0.120792	0.310891	0.142574
T752	GO_0004181	metallocarboxypeptidase activity	2	0.368317	0.655446	0.726733	0.255446	0.186139	0.108911	0.2	0.508911
T753	GO_0004185	serine-type carboxypeptidase activity	3	0.958416	0.324752	0.233663	0.473267	0.20396	0.261386	0.134653	0.249505
T754	GO_0004190	aspartic-type endopeptidase activity	53	0.164356	0.205941	0.637624	0.784158	0.281188	0.419802	0.150495	0.10495
T755	GO_0004197	cysteine-type endopeptidase activity	6	0.279208	0.516832	0.237624	0.0356436	0.176238	0.358416	0.142574	0.122772
T756	GO_0004198	calcium-dependent cysteine-type endopeptidase activity	1	0.657426	0.732673	0.467327	0.60396	0.19802	0.50297	0.762376	0.431683
T757	GO_0004221	#N/A	19	0.613861	0.540594	0.475248	0.407921	0.679208	0.744554	0.413861	0.49901
T758	GO_0004222	metalloendopeptidase activity	21	0.693069	0.0732673	0.0990099	0.251485	0.0257426	0.0257426	0.289109	0.225743
T759	GO_0004252	serine-type endopeptidase activity	12	0.728713	0.20198	0.126733	0.580198	0.427723	0.550495	0.643564	0.108911
T760	GO_0004298	threonine-type endopeptidase activity	14	0.336634	0.243564	0.524752	0.532673	0.352475	0.118812	0.186139	0.154455
T761	GO_0004300	enoyl-CoA hydratase activity	2	0.958416	0.2	0.162376	0.570297	0.548515	0.215842	0.168317	0.461386
T762	GO_0004301	epoxide hydrolase activity	2	0.0574257	0.029703	0.229703	0.170297	0.538614	0.653465	0.334653	0.378218
T763	GO_0004305	ethanolamine kinase activity	2	0.742574	0.386139	0.253465	0.138614	0.0732673	0.134653	0.223762	0.40198
T764	GO_0004306	ethanolamine-phosphate cytidylyltransferase activity	1	0.261386	0.477228	0.524752	0.50495	0.182178	0.172277	0.166337	0.465347
T765	GO_0004307	ethanolaminephosphotransferase activity	1	0.631683	0.205941	0.0356436	0.592079	0.211881	0.166337	0.223762	0.225743
T766	GO_0004309	exopolyphosphatase activity	2	0.211881	0.10495	0.0712871	0.0435644	0.132673	0.126733	0.0455446	0.271287
T767	GO_0004310	farnesyl-diphosphate farnesyltransferase activity	1	1	1	1	1	1	1	1	1
T768	GO_0004311	farnesyltranstransferase activity	3	0.746535	0.324752	0.409901	0.164356	0.217822	0.158416	0.156436	0.174257
T769	GO_0004312	fatty acid synthase activity	9	0.481188	0.394059	0.192079	0.548515	0.437624	0.643564	0.20198	0.186139
T770	GO_0004313	[acyl-carrier-protein] S-acetyltransferase activity	1	0.819802	0.263366	0.419802	0.49703	0.154455	0.170297	0.578218	0.445545
T771	GO_0004314	[acyl-carrier-protein] S-malonyltransferase activity	2	0.360396	0.259406	0.50297	0.144554	0.437624	0.740594	0.140594	0.366337
T772	GO_0004315	3-oxoacyl-[acyl-carrier-protein] synthase activity	2	0.930693	0.730693	0.394059	0.732673	0.417822	0.69901	0.205941	0.760396
T773	GO_0004316	3-oxoacyl-[acyl-carrier-protein] reductase (NADPH) activity	2	0.455446	0.205941	0.0653465	0.174257	0.491089	0.380198	0.370297	0.174257
T774	GO_0004317	3-hydroxypalmitoyl-[acyl-carrier-protein] dehydratase activity	1	0.265347	0.231683	0.366337	0.607921	0.188119	0.253465	0.108911	0.251485
T775	GO_0004318	enoyl-[acyl-carrier-protein] reductase (NADH) activity	1	0.128713	0.269307	0.207921	0.150495	0.346535	0.237624	0.164356	0.134653
T776	GO_0004319	enoyl-[acyl-carrier-protein] reductase (NADPH, B-specific) activity	2	0.807921	0.348515	0.356436	0.205941	0.586139	0.142574	0.558416	0.443564
T777	GO_0004320	oleoyl-[acyl-carrier-protein] hydrolase activity	1	0.526733	0.384158	0.689109	0.352475	0.388119	0.320792	0.263366	0.152475
T778	GO_0004321	fatty-acyl-CoA synthase activity	2	0.837624	0.554455	0.39802	0.138614	0.657426	0.112871	0.255446	0.679208
T779	GO_0004322	ferroxidase activity	3	0.689109	0.510891	0.463366	0.176238	0.471287	0.188119	0.740594	0.211881
T780	GO_0004324	ferredoxin-NADP+ reductase activity	1	0.906931	0.792079	0.358416	0.154455	0.580198	0.188119	0.186139	0.237624
T781	GO_0004325	ferrochelatase activity	2	0.275248	0.0316832	0.261386	0.0237624	0.0336634	0.039604	0.322772	0.0831683
T782	GO_0004326	tetrahydrofolylpolyglutamate synthase activity	3	0.954455	0.455446	0.219802	0.550495	0.362376	0.594059	0.328713	0.221782
T783	GO_0004329	formate-tetrahydrofolate ligase activity	2	0.0772277	0.126733	0.049505	0.237624	0.514851	0.655446	0.00990099	0.00990099
T784	GO_0004331	fructose-2,6-bisphosphate 2-phosphatase activity	3	0.974257	0.00990099	0.0732673	0.00990099	0.186139	0.277228	0.114851	0.405941
T785	GO_0004332	fructose-bisphosphate aldolase activity	1	0.281188	0.166337	0.162376	0.0534653	0.354455	0.122772	0.435644	0.706931
T786	GO_0004333	fumarate hydratase activity	1	1	1	1	1	1	1	1	1
T787	GO_0004335	galactokinase activity	2	0.477228	0.687129	0.766337	0.394059	0.590099	0.651485	0.687129	0.514851
T788	GO_0004337	geranyltranstransferase activity	2	0.964356	0.782178	0.653465	0.79802	0.186139	0.150495	0.489109	0.623762
T789	GO_0004338	glucan exo-1,3-beta-glucosidase activity	4	0.362376	0.00990099	0.00990099	0.00990099	0.0118812	0.0356436	0.0970297	0.641584
T790	GO_0004339	glucan 1,4-alpha-glucosidase activity	1	0.879208	0.617822	0.60198	0.651485	0.461386	0.19802	0.520792	0.50099
T791	GO_0004340	glucokinase activity	2	0.0871287	0.176238	0.550495	0.744554	0.394059	0.243564	0.394059	0.69703
T792	GO_0004343	glucosamine 6-phosphate N-acetyltransferase activity	1	0.279208	0.184158	0.00990099	0.0633663	0.689109	0.39802	0.188119	0.19802
T793	GO_0004345	glucose-6-phosphate dehydrogenase activity	1	1	1	1	1	1	1	1	1
T794	GO_0004347	glucose-6-phosphate isomerase activity	1	1	1	1	1	1	1	1	1
T795	GO_0004349	glutamate 5-kinase activity	2	0.40198	0.0118812	0.126733	0.639604	0.69703	0.20198	0.00990099	0.0910891
T796	GO_0004350	glutamate-5-semialdehyde dehydrogenase activity	1	0.366337	0.516832	0.310891	0.158416	0.116832	0.217822	0.188119	0.70297
T797	GO_0004351	glutamate decarboxylase activity	1	0.792079	0.447525	0.459406	0.776238	0.671287	0.265347	0.392079	0.615842
T798	GO_0004352	glutamate dehydrogenase (NAD+) activity	1	0.263366	0.0336634	0.320792	0.574257	0.172277	0.152475	0.471287	0.172277
T799	GO_0004354	glutamate dehydrogenase (NADP+) activity	2	0.815842	0.225743	0.736634	0.556436	0.192079	0.306931	0.348515	0.647525
T800	GO_0004356	glutamate-ammonia ligase activity	1	1	1	1	1	1	1	1	1
T801	GO_0004357	glutamate-cysteine ligase activity	1	0.881188	0.774257	0.245545	0.463366	0.265347	0.217822	0.394059	0.568317
T802	GO_0004358	glutamate N-acetyltransferase activity	1	1	1	1	1	1	1	1	1
T803	GO_0004360	glutamine-fructose-6-phosphate transaminase (isomerizing) activity	2	0.461386	0.0356436	0.483168	0.734653	0.0910891	0.205941	0.613861	0.108911
T804	GO_0004362	glutathione-disulfide reductase activity	4	0.186139	0.0792079	0.188119	0.158416	0.106931	0.0415842	0.39802	0.627723
T805	GO_0004363	glutathione synthase activity	1	0.811881	0.0574257	0.166337	0.427723	0.439604	0.687129	0.506931	0.635644
T806	GO_0004364	glutathione transferase activity	7	0.334653	0.732673	0.758416	0.30297	0.235644	0.409901	0.166337	0.324752
T807	GO_0004365	glyceraldehyde-3-phosphate dehydrogenase (NAD+) (phosphorylating) activity	3	0.520792	0.0415842	0.360396	0.0217822	0.39802	0.138614	0.346535	0.457426
T808	GO_0004366	glycerol-3-phosphate O-acyltransferase activity	2	0.60198	0.724752	0.613861	0.473267	0.158416	0.259406	0.566337	0.732673
T809	GO_0004367	glycerol-3-phosphate dehydrogenase [NAD+] activity	2	0.924752	0.314851	0.516832	0.710891	0.49505	0.20198	0.249505	0.20198
T810	GO_0004370	glycerol kinase activity	1	0.550495	0.0851485	0.0336634	0.560396	0.0415842	0.0376238	0.592079	0.665347
T811	GO_0004371	glycerone kinase activity	2	0.772277	0.429703	0.316832	0.130693	0.49505	0.445545	0.425743	0.322772
T812	GO_0004372	glycine hydroxymethyltransferase activity	2	0.8	0.625743	0.564356	0.528713	0.431683	0.194059	0.182178	0.275248
T813	GO_0004373	glycogen (starch) synthase activity	2	0.241584	0.154455	0.0831683	0.40198	0.00990099	0.00990099	0.144554	0.245545
T814	GO_0004375	glycine dehydrogenase (decarboxylating) activity	4	0.320792	0.00990099	0.2	0.00990099	0.136634	0.441584	0.118812	0.182178
T815	GO_0004376	glycolipid mannosyltransferase activity	3	0.576238	0.128713	0.144554	0.0277228	0.194059	0.247525	0.376238	0.641584
T816	GO_0004377	GDP-Man:Man3GlcNAc2-PP-Dol alpha-1,2-mannosyltransferase activity	1	0.211881	0.112871	0.275248	0.160396	0.421782	0.348515	0.524752	0.108911
T817	GO_0004378	GDP-Man:Man1GlcNAc2-PP-Dol alpha-1,3-mannosyltransferase activity	1	0.623762	0.756436	0.194059	0.350495	0.168317	0.150495	0.477228	0.0415842
T818	GO_0004379	glycylpeptide N-tetradecanoyltransferase activity	1	0.245545	0.170297	0.118812	0.194059	0.4	0.708911	0.633663	0.227723
T819	GO_0004382	guanosine-diphosphatase activity	1	1	1	1	1	1	1	1	1
T820	GO_0004385	guanylate kinase activity	1	1	1	1	1	1	1	1	1
T821	GO_0004386	helicase activity	109	0.469307	0.588119	0.667327	0.493069	0.578218	0.584158	0.538614	0.457426
T822	GO_0004392	heme oxygenase (decyclizing) activity	1	0.239604	0.112871	0.776238	0.20198	0.229703	0.192079	0.0693069	0.358416
T823	GO_0004395	hexaprenyldihydroxybenzoate methyltransferase activity	1	0.720792	0.340594	0.621782	0.227723	0.162376	0.263366	0.0554455	0.649505
T824	GO_0004396	hexokinase activity	5	0.239604	0.0435644	0.449505	0.0990099	0.142574	0.0514851	0.152475	0.4
T825	GO_0004399	histidinol dehydrogenase activity	1	0.584158	0.265347	0.516832	0.712871	0.740594	0.269307	0.649505	0.291089
T826	GO_0004400	histidinol-phosphate transaminase activity	1	0.982178	0.564356	0.00990099	0.491089	0.217822	0.190099	0.124752	0.683168
T827	GO_0004401	histidinol-phosphatase activity	1	0.578218	0.50297	0.538614	0.29703	0.148515	0.108911	0.110891	0.647525
T828	GO_0004402	histone acetyltransferase activity	27	0.437624	0.568317	0.255446	0.219802	0.556436	0.532673	0.633663	0.277228
T829	GO_0004407	histone deacetylase activity	15	0.738614	0.180198	0.766337	0.617822	0.110891	0.354455	0.364356	0.588119
T830	GO_0004408	holocytochrome-c synthase activity	2	0.59604	0.645545	0.544554	0.722772	0.184158	0.374257	0.257426	0.481188
T831	GO_0004409	homoaconitate hydratase activity	1	0.744554	0.625743	0.718812	0.174257	0.546535	0.740594	0.728713	0.617822
T832	GO_0004410	homocitrate synthase activity	2	0.0693069	0.578218	0.469307	0.471287	0.669307	0.447525	0.261386	0.263366
T833	GO_0004412	homoserine dehydrogenase activity	1	0.623762	0.506931	0.255446	0.645545	0.554455	0.566337	0.683168	0.6
T834	GO_0004413	homoserine kinase activity	1	0.706931	0.734653	0.0435644	0.352475	0.431683	0.421782	0.641584	0.766337
T835	GO_0004414	homoserine O-acetyltransferase activity	1	0.362376	0.750495	0.0376238	0.463366	0.186139	0.283168	0.50297	0.49505
T836	GO_0004416	hydroxyacylglutathione hydrolase activity	2	0.544554	0.50099	0.364356	0.0178218	0.144554	0.148515	0.156436	0.0435644
T837	GO_0004417	hydroxyethylthiazole kinase activity	1	0.285149	0.235644	0.20198	0.148515	0.180198	0.30099	0.142574	0.39604
T838	GO_0004418	hydroxymethylbilane synthase activity	1	1	1	1	1	1	1	1	1
T839	GO_0004420	hydroxymethylglutaryl-CoA reductase (NADPH) activity	2	0.70099	0.00990099	0.144554	0.0514851	0.019802	0.205941	0.732673	0.510891
T840	GO_0004421	hydroxymethylglutaryl-CoA synthase activity	1	0.49901	0.431683	0.122772	0.677228	0.134653	0.0455446	0.306931	0.366337
T841	GO_0004422	hypoxanthine phosphoribosyltransferase activity	2	0.879208	0.293069	0.714851	0.657426	0.00990099	0.00990099	0.340594	0.609901
T842	GO_0004424	imidazoleglycerol-phosphate dehydratase activity	1	0.30099	0.411881	0.594059	0.213861	0.134653	0.130693	0.358416	0.431683
T843	GO_0004425	indole-3-glycerol-phosphate synthase activity	1	0.736634	0.00990099	0.659406	0.762376	0.00990099	0.00990099	0.661386	0.752475
T844	GO_0004427	inorganic diphosphatase activity	2	0.166337	0.176238	0.172277	0.643564	0.20396	0.192079	0.663366	0.556436
T845	GO_0004430	1-phosphatidylinositol 4-kinase activity	4	0.19802	0.237624	0.182178	0.0554455	0.10099	0.172277	0.0455446	0.112871
T846	GO_0004435	phosphatidylinositol phospholipase C activity	1	0.556436	0.706931	0.180198	0.413861	0.611881	0.190099	0.332673	0.776238
T847	GO_0004438	phosphatidylinositol-3-phosphatase activity	4	0.659406	0.706931	0.118812	0.588119	0.166337	0.279208	0.489109	0.506931
T848	GO_0004439	phosphatidylinositol-4,5-bisphosphate 5-phosphatase activity	4	0.637624	0.588119	0.621782	0.170297	0.544554	0.368317	0.328713	0.168317
T849	GO_0004448	isocitrate dehydrogenase activity	5	0.407921	0.0217822	0.768317	0.675248	0.0910891	0.271287	0.564356	0.128713
T850	GO_0004449	isocitrate dehydrogenase (NAD+) activity	2	0.227723	0.564356	0.30297	0.239604	0.273267	0.178218	0.279208	0.417822
T851	GO_0004450	isocitrate dehydrogenase (NADP+) activity	3	0.994059	0.126733	0.158416	0.485149	0.19802	0.269307	0.411881	0.409901
T852	GO_0004451	isocitrate lyase activity	2	0.485149	0.124752	0.380198	0.138614	0.356436	0.338614	0.20396	0.457426
T853	GO_0004452	isopentenyl-diphosphate delta-isomerase activity	1	1	1	1	1	1	1	1	1
T854	GO_0004455	ketol-acid reductoisomerase activity	1	0.859406	0.263366	0.786139	0.360396	0.390099	0.522772	0.655446	0.661386
T855	GO_0004457	lactate dehydrogenase activity	4	0.681188	0.437624	0.522772	0.752475	0.265347	0.619802	0.758416	0.8
T856	GO_0004458	D-lactate dehydrogenase (cytochrome) activity	3	0.570297	0.784158	0.524752	0.70099	0.506931	0.255446	0.576238	0.635644
T857	GO_0004460	L-lactate dehydrogenase (cytochrome) activity	1	1	1	1	1	1	1	1	1
T858	GO_0004462	lactoylglutathione lyase activity	1	0.671287	0.506931	0.148515	0.00990099	0.69901	0.211881	0.172277	0.255446
T859	GO_0004467	long-chain fatty acid-CoA ligase activity	4	0.378218	0.770297	0.166337	0.130693	0.122772	0.564356	0.114851	0.312871
T860	GO_0004474	malate synthase activity	2	0.118812	0.437624	0.738614	0.186139	0.417822	0.455446	0.178218	0.435644
T861	GO_0004475	mannose-1-phosphate guanylyltransferase activity	1	1	1	1	1	1	1	1	1
T862	GO_0004476	mannose-6-phosphate isomerase activity	1	0.116832	0.380198	0.506931	0.388119	0.172277	0.263366	0.49703	0.239604
T863	GO_0004477	methenyltetrahydrofolate cyclohydrolase activity	2	0.170297	0.0653465	0.039604	0.184158	0.174257	0.481188	0.00990099	0.0178218
T864	GO_0004478	methionine adenosyltransferase activity	2	0.673267	0.29901	0.639604	0.328713	0.463366	0.550495	0.249505	0.293069
T865	GO_0004479	methionyl-tRNA formyltransferase activity	2	0.590099	0.136634	0.667327	0.390099	0.184158	0.190099	0.50099	0.786139
T866	GO_0004481	methylene-fatty-acyl-phospholipid synthase activity	1	1	1	1	1	1	1	1	1
T867	GO_0004482	mRNA (guanine-N7-)-methyltransferase activity	1	0.346535	0.0930693	0.182178	0.0455446	0.358416	0.50495	0.112871	0.172277
T868	GO_0004484	mRNA guanylyltransferase activity	1	0.845545	0.413861	0.370297	0.425743	0.160396	0.621782	0.754455	0.233663
T869	GO_0004487	methylenetetrahydrofolate dehydrogenase (NAD+) activity	1	1	1	1	1	1	1	1	1
T870	GO_0004488	methylenetetrahydrofolate dehydrogenase (NADP+) activity	3	0.188119	0.619802	0.0158416	0.136634	0.706931	0.556436	0.00990099	0.00990099
T871	GO_0004489	methylenetetrahydrofolate reductase (NAD(P)H) activity	2	0.370297	0.368317	0.318812	0.356436	0.435644	0.330693	0.114851	0.20396
T872	GO_0004496	mevalonate kinase activity	1	0.89505	0.455446	0.514851	0.508911	0.154455	0.267327	0.180198	0.312871
T873	GO_0004497	monooxygenase activity	11	0.308911	0.190099	0.720792	0.669307	0.736634	0.134653	0.792079	0.156436
T874	GO_0004499	N,N-dimethylaniline monooxygenase activity	2	0.984158	0.512871	0.263366	0.576238	0.126733	0.493069	0.443564	0.172277
T875	GO_0004502	kynurenine 3-monooxygenase activity	1	0.994059	0.586139	0.417822	0.712871	0.277228	0.370297	0.124752	0.671287
T876	GO_0004506	squalene monooxygenase activity	1	1	1	1	1	1	1	1	1
T877	GO_0004512	inositol-3-phosphate synthase activity	1	0.453465	0.140594	0.39604	0.483168	0.00990099	0.0158416	0.166337	0.166337
T878	GO_0004514	nicotinate-nucleotide diphosphorylase (carboxylating) activity	2	0.360396	0.732673	0.0455446	0.146535	0.279208	0.188119	0.322772	0.144554
T879	GO_0004515	nicotinate-nucleotide adenylyltransferase activity	1	0.823762	0.621782	0.223762	0.582178	0.306931	0.431683	0.421782	0.372277
T880	GO_0004516	nicotinate phosphoribosyltransferase activity	1	0.332673	0.316832	0.156436	0.108911	0.245545	0.326733	0.6	0.0455446
T881	GO_0004518	nuclease activity	154	0.629703	0.138614	0.174257	0.415842	0.170297	0.279208	0.386139	0.0475248
T882	GO_0004519	endonuclease activity	120	0.976238	0.156436	0.0693069	0.225743	0.30099	0.126733	0.633663	0.106931
T883	GO_0004520	endodeoxyribonuclease activity	23	0.863366	0.170297	0.332673	0.188119	0.126733	0.128713	0.774257	0.227723
T884	GO_0004521	endoribonuclease activity	74	0.643564	0.114851	0.217822	0.132673	0.445545	0.79802	0.453465	0.166337
T885	GO_0004523	RNA-DNA hybrid ribonuclease activity	44	0.693069	0.637624	0.122772	0.219802	0.237624	0.168317	0.542574	0.768317
T886	GO_0004525	ribonuclease III activity	3	0.49505	0.691089	0.148515	0.538614	0.221782	0.110891	0.435644	0.59802
T887	GO_0004526	ribonuclease P activity	12	0.433663	0.0613861	0.449505	0.126733	0.0871287	0.130693	0.235644	0.405941
T888	GO_0004527	exonuclease activity	35	0.641584	0.124752	0.180198	0.449505	0.467327	0.138614	0.0871287	0.0613861
T889	GO_0004528	phosphodiesterase I activity	2	0.833663	0.679208	0.544554	0.247525	0.00990099	0.0356436	0.79604	0.370297
T890	GO_0004529	exodeoxyribonuclease activity	11	0.635644	0.465347	0.336634	0.132673	0.142574	0.049505	0.186139	0.190099
T891	GO_0004534	5'-3' exoribonuclease activity	2	0.564356	0.40396	0.358416	0.514851	0.778218	0.69901	0.194059	0.0415842
T892	GO_0004535	poly(A)-specific ribonuclease activity	5	0.641584	0.0534653	0.30099	0.0910891	0.675248	0.479208	0.184158	0.752475
T893	GO_0004536	deoxyribonuclease activity	31	0.708911	0.108911	0.172277	0.338614	0.146535	0.146535	0.0554455	0.0217822
T894	GO_0004540	ribonuclease activity	98	0.554455	0.134653	0.338614	0.166337	0.657426	0.473267	0.217822	0.29505
T895	GO_0004549	tRNA-specific ribonuclease activity	16	0.788119	0.0574257	0.336634	0.350495	0.29505	0.241584	0.378218	0.706931
T896	GO_0004550	nucleoside diphosphate kinase activity	1	0.526733	0.562376	0.540594	0.479208	0.50099	0.40396	0.435644	0.572277
T897	GO_0004551	nucleotide diphosphatase activity	7	0.592079	0.740594	0.59604	0.158416	0.168317	0.166337	0.182178	0.283168
T898	GO_0004553	hydrolase activity, hydrolyzing O-glycosyl compounds	65	0.0930693	0.049505	0.0613861	0.20198	0.740594	0.132673	0.0158416	0.120792
T899	GO_0004555	alpha,alpha-trehalase activity	3	0.526733	0.170297	0.780198	0.128713	0.156436	0.142574	0.0217822	0.277228
T900	GO_0004557	alpha-galactosidase activity	10	1	1	1	1	1	1	1	1
T901	GO_0004558	alpha-1,4-glucosidase activity	9	0.607921	0.186139	0.263366	0.160396	0.544554	0.330693	0.0118812	0.0930693
T902	GO_0004559	alpha-mannosidase activity	3	0.613861	0.332673	0.473267	0.544554	0.461386	0.718812	0.714851	0.29703
T903	GO_0004564	beta-fructofuranosidase activity	8	0.623762	0.30297	0.0138614	0.180198	0.691089	0.70297	0.0514851	0.364356
T904	GO_0004568	chitinase activity	2	0.847525	0.029703	0.562376	0.0574257	0.277228	0.637624	0.140594	0.675248
T905	GO_0004571	mannosyl-oligosaccharide 1,2-alpha-mannosidase activity	3	0.0574257	0.336634	0.79802	0.651485	0.174257	0.710891	0.718812	0.362376
T906	GO_0004573	mannosyl-oligosaccharide glucosidase activity	1	0.681188	0.508911	0.273267	0.108911	0.411881	0.156436	0.629703	0.510891
T907	GO_0004574	oligo-1,6-glucosidase activity	5	1	1	1	1	1	1	1	1
T908	GO_0004575	sucrose alpha-glucosidase activity	3	0.29901	0.716832	0.358416	0.0792079	0.174257	0.108911	0.413861	0.114851
T909	GO_0004577	N-acetylglucosaminyldiphosphodolichol N-acetylglucosaminyltransferase activity	2	0.243564	0.70297	0.0118812	0.0950495	0.736634	0.190099	0.784158	0.356436
T910	GO_0004578	chitobiosyldiphosphodolichol beta-mannosyltransferase activity	1	0.130693	0.316832	0.677228	0.255446	0.586139	0.560396	0.754455	0.116832
T911	GO_0004579	dolichyl-diphosphooligosaccharide-protein glycotransferase activity	9	0.120792	0.281188	0.122772	0.764356	0.209901	0.231683	0.376238	0.281188
T912	GO_0004581	dolichyl-phosphate beta-glucosyltransferase activity	1	0.716832	0.366337	0.20396	0.0752475	0.784158	0.192079	0.126733	0.750495
T913	GO_0004582	dolichyl-phosphate beta-D-mannosyltransferase activity	1	1	1	1	1	1	1	1	1
T914	GO_0004583	dolichyl-phosphate-glucose-glycolipid alpha-glucosyltransferase activity	1	0.409901	0.362376	0.271287	0.546535	0.116832	0.176238	0.150495	0.136634
T915	GO_0004584	dolichyl-phosphate-mannose-glycolipid alpha-mannosyltransferase activity	3	0.70297	0.415842	0.461386	0.30495	0.340594	0.768317	0.572277	0.510891
T916	GO_0004585	ornithine carbamoyltransferase activity	2	0.649505	0.271287	0.788119	0.481188	0.19604	0.19802	0.437624	0.253465
T917	GO_0004586	ornithine decarboxylase activity	2	0.841584	0.538614	0.154455	0.0178218	0.194059	0.019802	0.249505	0.172277
T918	GO_0004587	ornithine-oxo-acid transaminase activity	1	0.423762	0.20198	0.0613861	0.394059	0.667327	0.138614	0.390099	0.388119
T919	GO_0004588	orotate phosphoribosyltransferase activity	2	0.619802	0.59802	0.493069	0.623762	0.550495	0.134653	0.421782	0.291089
T920	GO_0004590	orotidine-5'-phosphate decarboxylase activity	1	1	1	1	1	1	1	1	1
T921	GO_0004591	oxoglutarate dehydrogenase (succinyl-transferring) activity	2	0.677228	0.237624	0.247525	0.0316832	0.164356	0.217822	0.205941	0.120792
T922	GO_0004592	pantoate-beta-alanine ligase activity	1	0.192079	0.322772	0.706931	0.544554	0.677228	0.643564	0.168317	0.30297
T923	GO_0004594	pantothenate kinase activity	1	0.520792	0.635644	0.154455	0.277228	0.20198	0.285149	0.481188	0.677228
T924	GO_0004595	pantetheine-phosphate adenylyltransferase activity	1	0.863366	0.40396	0.752475	0.629703	0.70099	0.512871	0.794059	0.386139
T925	GO_0004596	peptide alpha-N-acetyltransferase activity	9	0.227723	0.388119	0.0871287	0.350495	0.221782	0.271287	0.124752	0.10297
T926	GO_0004601	peroxidase activity	17	0.649505	0.257426	0.4	0.237624	0.477228	0.617822	0.742574	0.364356
T927	GO_0004602	glutathione peroxidase activity	7	0.590099	0.70099	0.0435644	0.50495	0.637624	0.306931	0.655446	0.186139
T928	GO_0004604	phosphoadenylyl-sulfate reductase (thioredoxin) activity	1	0.89505	0.679208	0.40198	0.049505	0.730693	0.170297	0.407921	0.372277
T929	GO_0004605	phosphatidate cytidylyltransferase activity	1	1	1	1	1	1	1	1	1
T930	GO_0004608	phosphatidylethanolamine N-methyltransferase activity	1	0.30099	0.8	0.160396	0.663366	0.562376	0.79802	0.380198	0.253465
T931	GO_0004609	phosphatidylserine decarboxylase activity	2	0.966337	0.261386	0.140594	0.362376	0.4	0.182178	0.386139	0.746535
T932	GO_0004610	phosphoacetylglucosamine mutase activity	1	0.144554	0.718812	0.746535	0.530693	0.669307	0.788119	0.245545	0.217822
T933	GO_0004612	phosphoenolpyruvate carboxykinase (ATP) activity	1	1	1	1	1	1	1	1	1
T934	GO_0004614	phosphoglucomutase activity	4	0.334653	0.146535	0.265347	0.0990099	0.441584	0.247525	0.354455	0.0772277
T935	GO_0004615	phosphomannomutase activity	1	1	1	1	1	1	1	1	1
T936	GO_0004616	phosphogluconate dehydrogenase (decarboxylating) activity	2	0.269307	0.00990099	0.621782	0.0712871	0.00990099	0.0435644	0.140594	0.0237624
T937	GO_0004617	phosphoglycerate dehydrogenase activity	2	1	1	1	1	1	1	1	1
T938	GO_0004618	phosphoglycerate kinase activity	1	1	1	1	1	1	1	1	1
T939	GO_0004619	phosphoglycerate mutase activity	5	0.730693	0.750495	0.625743	0.485149	0.580198	0.287129	0.59604	0.582178
T940	GO_0004620	phospholipase activity	14	0.293069	0.459406	0.419802	0.651485	0.514851	0.736634	0.611881	0.625743
T941	GO_0004622	lysophospholipase activity	4	0.986139	0.114851	0.340594	0.619802	0.50495	0.271287	0.588119	0.649505
T942	GO_0004623	phospholipase A2 activity	2	0.663366	0.407921	0.039604	0.184158	0.275248	0.114851	0.49505	0.213861
T943	GO_0004629	phospholipase C activity	4	0.815842	0.69505	0.362376	0.40396	0.356436	0.512871	0.0831683	0.164356
T944	GO_0004630	phospholipase D activity	1	0.350495	0.653465	0.152475	0.146535	0.20396	0.352475	0.130693	0.29505
T945	GO_0004631	phosphomevalonate kinase activity	1	0.683168	0.114851	0.174257	0.29505	0.217822	0.411881	0.209901	0.742574
T946	GO_0004632	phosphopantothenate--cysteine ligase activity	1	1	1	1	1	1	1	1	1
T947	GO_0004633	phosphopantothenoylcysteine decarboxylase activity	3	0.857426	0.188119	0.188119	0.728713	0.394059	0.69703	0.653465	0.293069
T948	GO_0004634	phosphopyruvate hydratase activity	5	1	1	1	1	1	1	1	1
T949	GO_0004635	phosphoribosyl-AMP cyclohydrolase activity	1	0.477228	0.69703	0.633663	0.532673	0.491089	0.342574	0.205941	0.306931
T950	GO_0004636	phosphoribosyl-ATP diphosphatase activity	1	0.829703	0.310891	0.79604	0.754455	0.29703	0.39802	0.790099	0.40396
T951	GO_0004637	phosphoribosylamine-glycine ligase activity	1	0.213861	0.79604	0.419802	0.720792	0.526733	0.269307	0.8	0.760396
T952	GO_0004638	phosphoribosylaminoimidazole carboxylase activity	1	1	1	1	1	1	1	1	1
T953	GO_0004639	phosphoribosylaminoimidazolesuccinocarboxamide synthase activity	1	1	1	1	1	1	1	1	1
T954	GO_0004640	phosphoribosylanthranilate isomerase activity	1	1	1	1	1	1	1	1	1
T955	GO_0004641	phosphoribosylformylglycinamidine cyclo-ligase activity	1	0.681188	0.110891	0.546535	0.70099	0.728713	0.29901	0.445545	0.6
T956	GO_0004642	phosphoribosylformylglycinamidine synthase activity	1	0.566337	0.374257	0.768317	0.667327	0.0811881	0.158416	0.463366	0.0811881
T957	GO_0004643	phosphoribosylaminoimidazolecarboxamide formyltransferase activity	2	0.146535	0.540594	0.229703	0.273267	0.617822	0.449505	0.578218	0.029703
T958	GO_0004644	phosphoribosylglycinamide formyltransferase activity	1	0.950495	0.469307	0.613861	0.70495	0.132673	0.174257	0.130693	0.433663
T959	GO_0004647	phosphoserine phosphatase activity	1	0.417822	0.112871	0.0336634	0.0574257	0.275248	0.166337	0.572277	0.374257
T960	GO_0004648	O-phospho-L-serine:2-oxoglutarate aminotransferase activity	1	0.718812	0.110891	0.158416	0.352475	0.146535	0.108911	0.69505	0.613861
T961	GO_0004650	polygalacturonase activity	1	1	1	1	1	1	1	1	1
T962	GO_0004651	polynucleotide 5'-phosphatase activity	2	0.483168	0.615842	0.792079	0.592079	0.346535	0.225743	0.708911	0.168317
T963	GO_0004652	polynucleotide adenylyltransferase activity	5	0.988119	0.182178	0.150495	0.114851	0.223762	0.659406	0.384158	0.0693069
T964	GO_0004655	porphobilinogen synthase activity	1	1	1	1	1	1	1	1	1
T965	GO_0004657	proline dehydrogenase activity	1	0.580198	0.0930693	0.0158416	0.239604	0.229703	0.281188	0.158416	0.374257
T966	GO_0004659	prenyltransferase activity	14	0.645545	0.590099	0.487129	0.657426	0.162376	0.229703	0.419802	0.384158
T967	GO_0004660	protein farnesyltransferase activity	2	0.651485	0.134653	0.671287	0.366337	0.510891	0.774257	0.685149	0.29703
T968	GO_0004661	protein geranylgeranyltransferase activity	5	0.817822	0.170297	0.69703	0.239604	0.0673267	0.144554	0.647525	0.0237624
T969	GO_0004662	CAAX-protein geranylgeranyltransferase activity	2	0.485149	0.615842	0.510891	0.158416	0.30099	0.328713	0.617822	0.772277
T970	GO_0004663	Rab geranylgeranyltransferase activity	3	0.982178	0.253465	0.182178	0.364356	0.207921	0.489109	0.726733	0.0376238
T971	GO_0004664	prephenate dehydratase activity	1	0.049505	0.269307	0.621782	0.562376	0.308911	0.39802	0.194059	0.194059
T972	GO_0004665	prephenate dehydrogenase (NADP+) activity	1	0.0732673	0.249505	0.0712871	0.120792	0.516832	0.275248	0.415842	0.255446
T973	GO_0004671	protein C-terminal S-isoprenylcysteine carboxyl O-methyltransferase activity	1	0.263366	0.441584	0.60198	0.461386	0.411881	0.158416	0.413861	0.554455
T974	GO_0004672	protein kinase activity	178	0.431683	0.744554	0.441584	0.530693	0.708911	0.413861	0.738614	0.435644
T975	GO_0004674	protein serine/threonine kinase activity	161	0.633663	0.50297	0.30297	0.459406	0.712871	0.427723	0.643564	0.435644
T976	GO_0004679	AMP-activated protein kinase activity	5	0.0257426	0.40198	0.0277228	0.142574	0.152475	0.110891	0.229703	0.176238
T977	GO_0004683	calmodulin-dependent protein kinase activity	2	0.392079	0.550495	0.566337	0.443564	0.219802	0.524752	0.152475	0.384158
T978	GO_0004691	cAMP-dependent protein kinase activity	6	0.140594	0.277228	0.229703	0.754455	0.770297	0.180198	0.485149	0.728713
T979	GO_0004693	cyclin-dependent protein serine/threonine kinase activity	34	0.90297	0.417822	0.308911	0.342574	0.613861	0.69505	0.211881	0.227723
T980	GO_0004694	eukaryotic translation initiation factor 2alpha kinase activity	1	0.215842	0.392079	0.516832	0.287129	0.609901	0.69901	0.79802	0.536634
T981	GO_0004697	protein kinase C activity	1	0.0871287	0.162376	0.49901	0.354455	0.730693	0.772277	0.293069	0.0673267
T982	GO_0004702	signal transducer, downstream of receptor, with serine/threonine kinase activity	12	0.520792	0.330693	0.120792	0.168317	0.764356	0.637624	0.774257	0.390099
T983	GO_0004707	MAP kinase activity	5	0.134653	0.342574	0.039604	0.774257	0.766337	0.283168	0.110891	0.445545
T984	GO_0004708	MAP kinase kinase activity	4	0.257426	0.0138614	0.192079	0.665347	0.140594	0.172277	0.380198	0.158416
T985	GO_0004709	MAP kinase kinase kinase activity	4	0.645545	0.128713	0.310891	0.205941	0.473267	0.588119	0.370297	0.39802
T986	GO_0004712	protein serine/threonine/tyrosine kinase activity	9	0.0613861	0.172277	0.712871	0.205941	0.20198	0.0514851	0.293069	0.590099
T987	GO_0004713	protein tyrosine kinase activity	8	0.374257	0.146535	0.29505	0.158416	0.170297	0.190099	0.629703	0.332673
T988	GO_0004721	phosphoprotein phosphatase activity	76	0.813861	0.60198	0.158416	0.627723	0.136634	0.211881	0.443564	0.30495
T989	GO_0004722	protein serine/threonine phosphatase activity	29	0.758416	0.506931	0.142574	0.629703	0.320792	0.427723	0.683168	0.564356
T990	GO_0004723	calcium-dependent protein serine/threonine phosphatase activity	4	0.114851	0.336634	0.0435644	0.176238	0.0752475	0.172277	0.752475	0.207921
T991	GO_0004724	magnesium-dependent protein serine/threonine phosphatase activity	3	0.574257	0.665347	0.394059	0.0693069	0.182178	0.114851	0.174257	0.467327
T992	GO_0004725	protein tyrosine phosphatase activity	18	0.50297	0.754455	0.362376	0.653465	0.146535	0.134653	0.247525	0.710891
T993	GO_0004729	oxygen-dependent protoporphyrinogen oxidase activity	1	0.762376	0.366337	0.221782	0.326733	0.60198	0.140594	0.251485	0.762376
T994	GO_0004730	pseudouridylate synthase activity	1	0.20198	0.538614	0.70495	0.689109	0.352475	0.570297	0.637624	0.738614
T995	GO_0004731	purine-nucleoside phosphorylase activity	1	1	1	1	1	1	1	1	1
T996	GO_0004733	pyridoxamine-phosphate oxidase activity	3	0.966337	0.285149	0.786139	0.467327	0.0435644	0.0574257	0.213861	0.30099
T997	GO_0004735	pyrroline-5-carboxylate reductase activity	1	0.79604	0.188119	0.112871	0.172277	0.332673	0.194059	0.221782	0.548515
T998	GO_0004736	pyruvate carboxylase activity	2	0.683168	0.520792	0.227723	0.655446	0.0118812	0.0574257	0.588119	0.269307
T999	GO_0004737	pyruvate decarboxylase activity	4	0.813861	0.342574	0.758416	0.20198	0.170297	0.312871	0.332673	0.590099
T1000	GO_0004738	pyruvate dehydrogenase activity	3	0.40396	0.190099	0.314851	0.2	0.108911	0.0851485	0.0554455	0.289109
T1001	GO_0004739	pyruvate dehydrogenase (acetyl-transferring) activity	2	0.0831683	0.374257	0.586139	0.110891	0.124752	0.235644	0.170297	0.663366
T1002	GO_0004740	pyruvate dehydrogenase (acetyl-transferring) kinase activity	2	0.558416	0.742574	0.461386	0.79604	0.326733	0.180198	0.281188	0.788119
T1003	GO_0004741	[pyruvate dehydrogenase (lipoamide)] phosphatase activity	1	0.457426	0.764356	0.673267	0.556436	0.344554	0.148515	0.332673	0.237624
T1004	GO_0004742	dihydrolipoyllysine-residue acetyltransferase activity	1	0.811881	0.538614	0.59802	0.734653	0.29505	0.182178	0.566337	0.477228
T1005	GO_0004743	pyruvate kinase activity	2	0.592079	0.774257	0.540594	0.471287	0.675248	0.267327	0.625743	0.730693
T1006	GO_0004746	riboflavin synthase activity	2	0.651485	0.0475248	0.106931	0.029703	0.2	0.221782	0.0950495	0.768317
T1007	GO_0004747	ribokinase activity	1	0.730693	0.550495	0.415842	0.0910891	0.8	0.716832	0.578218	0.443564
T1008	GO_0004748	ribonucleoside-diphosphate reductase activity, thioredoxin disulfide as acceptor	4	0.534653	0.340594	0.473267	0.0712871	0.710891	0.463366	0.257426	0.122772
T1009	GO_0004749	ribose phosphate diphosphokinase activity	5	0.0554455	0.223762	0.79604	0.536634	0.235644	0.152475	0.79802	0.556436
T1010	GO_0004750	ribulose-phosphate 3-epimerase activity	1	1	1	1	1	1	1	1	1
T1011	GO_0004751	ribose-5-phosphate isomerase activity	1	1	1	1	1	1	1	1	1
T1012	GO_0004753	saccharopine dehydrogenase activity	2	0.473267	0.609901	0.59802	0.118812	0.639604	0.158416	0.477228	0.467327
T1013	GO_0004754	saccharopine dehydrogenase (NAD+, L-lysine-forming) activity	1	0.532673	0.50495	0.710891	0.255446	0.132673	0.114851	0.564356	0.679208
T1014	GO_0004755	saccharopine dehydrogenase (NADP+, L-glutamate-forming) activity	1	1	1	1	1	1	1	1	1
T1015	GO_0004758	serine C-palmitoyltransferase activity	2	0.475248	0.114851	0.0475248	0.738614	0.0811881	0.0851485	0.142574	0.346535
T1016	GO_0004764	shikimate 3-dehydrogenase (NADP+) activity	1	0.180198	0.142574	0.770297	0.263366	0.29703	0.2	0.180198	0.388119
T1017	GO_0004765	shikimate kinase activity	1	0.817822	0.180198	0.588119	0.148515	0.384158	0.136634	0.542574	0.190099
T1018	GO_0004766	spermidine synthase activity	1	0.584158	0.370297	0.625743	0.645545	0.510891	0.215842	0.774257	0.6
T1019	GO_0004768	stearoyl-CoA 9-desaturase activity	1	0.265347	0.621782	0.176238	0.243564	0.70099	0.154455	0.726733	0.693069
T1020	GO_0004771	sterol esterase activity	4	0.861386	0.362376	0.2	0.132673	0.209901	0.247525	0.166337	0.271287
T1021	GO_0004775	succinate-CoA ligase (ADP-forming) activity	2	0.99604	0.552475	0.443564	0.728713	0.328713	0.8	0.625743	0.39802
[truncated: 4,103 more rows]

## Sheet: Feature_Importance_mixed_RF
Ontotype number	GO	Description	term size	YPD	Benomyl	Copper	HU	Caf40	Caf50	NaCl_15M	Gal
[truncated: 5,125 more rows]

[truncated: 1 more sheets: p-values_mixed_RF]
