# Supplementary material for: Genetic dissection of complex traits using hierarchical biological knowledge
Source: PLoS Comput Biol. 2021 Sep 17;17(9):e1009373. doi: 10.1371/journal.pcbi.1009373 (PMC8480841; doi:10.1371/journal.pcbi.1009373)
Supplement: S2 Table — (XLSX) [file pcbi.1009373.s009.xlsx]

## Sheet: S2 Table
	GWAS	SNV	Gene	GO	CliXO
average narrow-sense heritability	0.722369	0.714809	0.595098	0.663921	0.700907
YPD CuSO4 10 mM	0.891532	0.887987	0.810319	0.820911	0.83945
YPD hydroxyurea 30 mg/ml	0.751058	0.751614	0.646957	0.697507	0.755263
YPD benomyl 500 µg/ml	0.845581	0.84258	0.728664	0.802933	0.82441
YPD caffeine 40 mM	0.777922	0.761657	0.616153	0.724053	0.755263
YPD caffeine 50 mM	0.782779	0.773698	0.620244	0.743851	0.734695
YP galactose 2%	0.831402	0.788806	0.695802	0.770638	0.817687
YPD NaCl 1 M	0.800887	0.807265	0.720963	0.756091	0.7893
YP acetate 2%	0.682649	0.674148	0.557425	0.694056	0.645243
YPD	0.644089	0.608209	0.506467	0.567535	0.643876
YPD, 14°C	0.781617	0.750402	0.629715	0.699553	0.693315
YPD, 40°C	0.586995	0.608894	0.504955	0.627843	0.64772
YPD, 42°C	0.478104	0.545041	0.512713	0.576372	0.612273
YPD 6AU 600 µg/ml	0.613472	0.602811	0.456079	0.526503	0.576558
YPD anisomycin 10 µg/ml	0.766471	0.772189	0.639139	0.752641	0.775459
YPD anisomycin 20 µg/ml	0.818074	0.816717	0.683573	0.777501	0.801406
YPD anisomycin 50 µg/ml	0.618694	0.605057	0.425208	0.497948	0.550821
YPD benomyl 200 µg/ml	0.678291	0.675938	0.547096	0.579274	0.653737
YPD CHX 0.5 µg/ml	0.791091	0.791625	0.675689	0.696953	0.773333
YPD CHX 1 µg/ml	0.754524	0.755114	0.651231	0.438961	0.703932
YPD DMSO 6%	0.772886	0.750274	0.628111	0.742398	0.756002
YPD EtOH 15%	0.680309	0.645215	0.498212	0.607086	0.596718
YPD fluconazole 20 µg/ml	0.635926	0.627686	0.482459	0.603665	0.623907
YPD formamide 4%	0.735886	0.72949	0.588913	0.654927	0.690666
YPD formamide 5%	0.705994	0.720305	0.589369	0.655568	0.676757
YPD KCl 2 M	0.627308	0.639288	0.509602	0.613364	0.665218
YPD LiCl 250 mM	0.748642	0.766921	0.67346	0.741589	0.737417
YPD Mv 20 mM	0.750501	0.726431	0.55242	0.635605	0.675176
YPD nystatin 10 µg/ml	0.429253	0.415687	0.259781	0.352187	0.323537
YPD SDS 0.2%	0.790022	0.791869	0.700907	0.718261	0.780093
YPD sodium metaarsenite 2.5 mM	0.953471	0.944672	0.891185	0.882316	0.945289
YP EtOH 2%	0.651544	0.627175	0.491958	0.650554	0.596196
YP glycerol 2%	0.831402	0.788806	0.695802	0.770638	0.817687
YP ribose 2%	0.670196	0.666528	0.544014	0.623144	0.680594
YP sorbitol 2%	0.697433	0.681153	0.553908	0.623612	0.681498
YP xylose 2%	0.687462	0.674183	0.529527	0.608696	0.660409
YPD NaCl 1.5 M	0.741819	0.717679	0.605498	0.666423	0.731743
