# Supplementary material for: Genetic dissection of complex traits using hierarchical biological knowledge
Source: PLoS Comput Biol. 2021 Sep 17;17(9):e1009373. doi: 10.1371/journal.pcbi.1009373 (PMC8480841; doi:10.1371/journal.pcbi.1009373)
Supplement: S3 Table — (XLSX) [file pcbi.1009373.s010.xlsx]

## Sheet: S3 Table
orf	gene	Benomyl	Copper	HU	Galactose	NaCl1M	Caffeine	annotation
YMR011W	HXT2	6	3814	3639	1147	460	211	High-affinity glucose transporter of the major facilitator superfamily; expression is induced by low levels of glucose and repressed by high levels of glucose
YLR397C	AFG2	1	3610	1706	206	1871	2790	ATPase of the CDC48/PAS1/SEC18 (AAA) family, forms a hexameric complex; is essential for pre-60S maturation and release of several preribosome maturation factors; releases Rlp24p from purified pre-60S particles in vitro; target of the ribosomal biosynthesis inhibitor diazaborine; may be involved in degradation of aberrant mRNAs
YDR345C	HXT3	5	3173	3475	3563	2252	1701	Low affinity glucose transporter of the major facilitator superfamily; expression is induced in low or high glucose conditions; HXT3 has a paralog, HXT5, that arose from the whole genome duplication
YMR319C	FET4	1121	4	611	3535	975	3748	Low-affinity Fe(II) transporter of the plasma membrane
YKL197C	PEX1	3268	8	1740	4020	3694	1138	AAA-peroxin; heterodimerizes with AAA-peroxin Pex6p and participates in the recycling of peroxisomal signal receptor Pex5p from the peroxisomal membrane to the cystosol; induced by oleic acid and upregulated during anaerobiosis; mutations in human PEX1 can lead to severe peroxisomal disorders and early death
YNR026C	SEC12	1039	14	1307	2039	2725	563	Guanine nucleotide exchange factor (GEF); activates Sar1p by catalyzing the exchange of GDP for GTP; required for the initiation of COPII vesicle formation in ER to Golgi transport; glycosylated integral membrane protein of the ER; SEC12 has a paralog, SED4, that arose from the whole genome duplication
YER151C	UBP3	277	18	1565	851	3295	3225	Ubiquitin-specific protease involved in transport and osmotic response; negatively regulates Ras/PKA signaling; interacts with Bre5p to coregulate anterograde, retrograde transport between ER and Golgi; involved in transcription elongation in response to osmostress through phosphorylation at Ser695 by Hog1p; inhibitor of gene silencing; role in ribophagy; cleaves ubiquitin fusions but not polyubi…
YDL231C	BRE4	2043	22	3338	1182	2737	2715	Zinc finger protein containing five transmembrane domains; null mutant exhibits strongly fragmented vacuoles and sensitivity to brefeldin A, a drug which is known to affect intracellular transport
YHR162W	MPC2	702	456	3	1979	131	1486	Highly conserved subunit of the mitochondrial pyruvate carrier (MPC); expressed during growth on fermentable carbon sources, and heterodimerizes with Mpc1p to form the fermentative isoform of MPC; MPC localizes to the mitochondrial inner membrane and mediates pyruvate uptake; MPC2 paralog, MPC3, heterodimerizes with Mpc1p to form the respiratory MPC isoform
YMR189W	GCV2	671	2573	4	1187	2747	2357	P subunit of the mitochondrial glycine decarboxylase complex; glycine decarboxylase is required for the catabolism of glycine to 5,10-methylene-THF; expression is regulated by levels of 5,10-methylene-THF in the cytoplasm
YDR284C	DPP1	1975	112	10	1340	3	2582	Diacylglycerol pyrophosphate (DGPP) phosphatase; zinc-regulated vacuolar membrane-associated lipid phosphatase, dephosphorylates DGPP to phosphatidate (PA) and Pi, then PA to diacylglycerol; involved in lipid signaling and cell metabolism
YNL197C	WHI3	2702	565	5	2680	9	2385	RNA binding protein that sequesters CLN3 mRNA in cytoplasmic foci; regulates genes involved in the cell cycle, sister chromatid cohesion, and stress response; acts as a cytoplasmic retention factor for Cdc28p and associated cyclins; regulates cell fate and dose-dependently regulates the critical cell size required for passage through Start; Tpk1p (PKA) mediated phosphorylation (S568) inhibits Whi…
YHR072W	ERG7	1503	3846	3245	4	3779	3853	Lanosterol synthase; an essential enzyme that catalyzes the cyclization of squalene 2,3-epoxide, a step in ergosterol biosynthesis; human LSS functionally complements the lethality of the erg7 null mutation
YAL061W	BDH2	2789	2022	2827	29	3385	2387	Putative medium-chain alcohol dehydrogenase with similarity to BDH1; transcription induced by constitutively active PDR1 and PDR3
YNL271C	BNI1	2867	2411	3123	6	3813	2440	Formin; polarisome component; nucleates the formation of linear actin filaments, involved in cell processes such as budding and mitotic spindle orientation which require the formation of polarized actin cables; recruited to the division site in a Glc7p/Ref2p dependent manner following release of Bnr1p; functionally redundant with BNR1
YPR103W	PRE2	928	2799	2896	25	3237	3042	Beta 5 subunit of the 20S proteasome; responsible for the chymotryptic activity of the proteasome
YMR313C	TGL3	2411	993	2157	19	1450	312	Bifunctional triacylglycerol lipase and LPE acyltransferase; major lipid particle-localized triacylglycerol (TAG) lipase; catalyzes acylation of lysophosphatidylethanolamine (LPE), a function which is essential for sporulation; protein level and stability of Tgl3p are markedly reduced in the absence of lipid droplets; required with Tgl4p for timely bud formation
YLR205C	HMX1	877	743	1494	615	4	1785	ER localized heme oxygenase; involved in heme degradation during iron starvation and in the oxidative stress response; expression is regulated by AFT1 and oxidative stress; relocates to the perinuclear region in the presence of oxidants
YBR023C	CHS3	742	765	434	1622	6	73	Chitin synthase III; catalyzes the transfer of N-acetylglucosamine (GlcNAc) to chitin; required for synthesis of the majority of cell wall chitin, the chitin ring during bud emergence, and spore wall chitosan; contains overlapping di-leucine and di-acidic signals that mediate, respectively, intracellular trafficking by AP-1 and trafficking to plasma membrane by exomer complex; requires AP-3 compl…
YGR204W	ADE3	2302	541	1361	852	1	3906	Cytoplasmic trifunctional enzyme C1-tetrahydrofolate synthase; involved in single carbon metabolism and required for biosynthesis of purines, thymidylate, methionine, and histidine; null mutation causes auxotrophy for adenine and histidine
YOR239W	ABP140	1903	2836	48	1812	28	522	AdoMet-dependent tRNA methyltransferase and actin binding protein; C-terminal domain is responsible for 3-methylcytidine modification of residue 32 of the tRNA anticodon loop of tRNA-Thr and tRNA-Ser and contains an S-adenosylmethionine (AdoMet) binding motif; N-terminal actin binding sequence interacts with actin filaments and localizes to actin patches and cables; N- and C-terminal domains are …
YOR144C	ELG1	1559	1565	3112	3060	21	2460	Subunit of an alternative replication factor C complex; important for DNA replication and genome integrity; suppresses spontaneous DNA damage; involved in homologous recombination-mediated repair and telomere homeostasis; required for PCNA (Pol30p) unloading during DNA replication
YOR316C	COT1	1642	1247	2944	839	1411	19	Vacuolar transporter that mediates zinc transport into the vacuole; overexpression confers resistance to cobalt and rhodium; protein abundance increases in response to DNA replication stress; COT1 has a paralog, ZRC1, that arose from the whole genome duplication
YBR026C	ETR1	146	301	2532	1845	111	4	2-enoyl thioester reductase; member of the medium chain dehydrogenase/reductase family; localized to mitochondria, where it has a probable role in fatty acid synthesis; human MECR functionally complements the respiratory growth defect of the null mutant
YLR258W	GSY2	3888	903	3684	1037	109	21	Glycogen synthase; expression induced by glucose limitation, nitrogen starvation, heat shock, and stationary phase; activity regulated by cAMP-dependent, Snf1p and Pho85p kinases as well as by the Gac1p-Glc7p phosphatase; GSY2 has a paralog, GSY1, that arose from the whole genome duplication; relocalizes from cytoplasm to plasma membrane upon DNA replication stress
YKL211C	TRP3	101	1858	4015	4031	3679	12	Indole-3-glycerol-phosphate synthase; forms bifunctional hetero-oligomeric anthranilate synthase:indole-3-glycerol phosphate synthase enzyme complex with Trp2p
YKL203C	TOR2	1679	1309	4033	2724	3695	8	PIK-related protein kinase and rapamycin target; subunit of TORC1, a complex that regulates growth in response to nutrients and TORC2, a complex that regulates cell-cycle dependent polarization of the actin cytoskeleton; involved in meiosis; TOR2 has a paralog, TOR1, that arose from the whole genome duplication
YLL042C	ATG10	50	150	68	1895	47	2	Conserved E2-like conjugating enzyme; mediates formation of the Atg12p-Atg5p conjugate, which is a critical step in autophagy
YMR159C	ATG16	2	3715	3809	3492	3443	3	Conserved protein involved in autophagy; interacts with Atg12p-Atg5p conjugates to form Atg12p-Atg5p-Atg16p multimers, which binds to membranes and localizes to the pre-autophagosomal structure and are required for autophagy; relocalizes from nucleus to cytoplasmic foci upon DNA replication stress
